# Supplementary material for: Blood-based biomarker discovery in motor neuron disease using nucleic acid-linked immuno-sandwich assay
Source: Brain Commun. 2026 May 26;8(3):fcag180. doi: 10.1093/braincomms/fcag180 (PMC13312953; doi:10.1093/braincomms/fcag180)
Supplement: fcag180_Supplementary_Data [file fcag180_supplementary_data.zip]

Archive with 2 entries (2 files):
- Supplementary_Data.pdf
- Supplementary_Dataset.xlsx
