# Supplementary material for: Blood-based biomarker discovery in motor neuron disease using nucleic acid-linked immuno-sandwich assay
Source: Brain Commun. 2026 May 26;8(3):fcag180. doi: 10.1093/braincomms/fcag180 (PMC13312953; doi:10.1093/braincomms/fcag180)
Supplement: fcag180_Supplementary_Data [file fcag180_supplementary_data.zip › Supplementary_Dataset.xlsx]

## Sheet: Target Name
Target Name used in the paper	Target Name on NULISAseq™ CNS Disease Panel	Alamar Target ID	Uniprot ID
AChE	ACHE	t8246	P22303
Agrin	AGRN	t5479	O00468
Annexin A5	ANXA5	t4870	P08758
Apo-E	APOE	t4725	P02649
Apo-E4	APOE4	t22907	P02649
ASA	ARSA	t4421	P15289
Aβ38	Aβ38	t22902	P05067
Aβ40	Aβ40	t22903	P05067
Aβ42	Aβ42	t22690	P05067
Beta-secretase 1	BACE1	t12142	P56817
BASP1	BASP1	t12453	P80723
Calretinin	CALB2	t7588	P22676
CCL11	CCL11	t8333	P51671
CCL13	CCL13	t8332	Q99616
CCL17	CCL17	t8328	Q92583
CCL2	CCL2	t8325	P13500
CCL22	CCL22	t8321	O00626
CCL26	CCL26	t8317	Q9Y258
CCL3	CCL3	t8315	P10147
CCL4	CCL4	t10876	P13236
CD40LG	CD40LG	t7931	P29965
CD63	CD63	t7189	P08962
YKL-40	CHI3L1	t6758	P36222
Chitinase-1	CHIT1	t6748	Q13231
Contactin-2	CNTN2	t6491	Q02246
Corticoliberin	CRH	t6352	P06850
CRP	CRP	t6336	P02741
GM-CSF	CSF2	t6271	P04141
Cystatin-C	CST3	t6205	P01034
Fractalkine	CX3CL1	t8300	P78423
CXCL1	CXCL1	t5070	P09341
CXCL10	CXCL10	t8308	P02778
IL-8	CXCL8	t4761	P10145
NSE	ENO2	t5444	P09104
FABP3	FABP3	t5359	P05413
Ficolin-2	FCN2	t5331	Q15485
FGF-2	FGF2	t5316	P09038
FLT1	FLT1	t5274	P17948
FR-alpha	FOLR1	t5265	P15328
GDF-15	GDF15	t5665	Q99988
GDI-1	GDI1	t5162	P31150
hGDNF	GDNF	t5160	P39905
GFAP	GFAP	t5158	P14136
cAspAT	GOT1	t5106	P17174
HBA1	HBA1	t12399	P69905
Huntingtin	HTT	t11654	P42858
ICAM-1	ICAM1	t4906	P05362
IFN-gamma	IFNG	t4867	P01579
IGF1R	IGF1R	t4858	P08069
IGFBP-7	IGFBP7	t4847	Q16270
IL-10	IL10	t4818	P22301
IL-12A	IL12p70	t4813	P29459|P29460
IL-13	IL13	t4808	P35225
IL-15	IL15	t4806	P40933
IL-16	IL16	t4803	Q14005
IL-17	IL17A	t4802	Q16552
IL-18	IL18	t4797	Q14116
IL-1 beta	IL1B	t4791	P01584
IL-2	IL2	t4782	P60568
IL-33	IL33	t10319	O95760
IL-4	IL4	t4771	P05112
IL-5	IL5	t4769	P05113
IL-6	IL6	t4767	P05231
IL-6RA	IL6R	t4766	P08887
IL-7	IL7	t4763	P13232
IL-9	IL9	t4760	P15248
KDR	KDR	t4678	P35968
Kallikrein-6	KLK6	t4650	Q92876
t-tau	MAPT	t4480	P10636
MDH1	MDH1	t4456	P40925
Neprilysin	MME	t10563	P08473
Mesothelin	MSLN	t4380	Q13421
NfH	NEFH	t4306	P12036
NfL	NEFL	t4305	P07196
Beta-NGF	NGF	t4292	P01138
NPTX1	NPTX1	t4260	Q15818
NPTX2	NPTX2	t4259	P47972
NPTXR	NPTXR	t4258	O95502
NPY	NPY	t10413	P01303
Neurogranin	NRGN	t4242	Q92686
Oligo-SNCA	Oligo-SNCA	t22904	P37840
DJ-1/PARK7	PARK7	t7285	Q99497
PDGF-R-beta	PDGFRB	t4104	P09619
PDLIM5	PDLIM5	t18697	Q96HC4
PlGF	PGF	t4075	P49763
PGK1	PGK1	t4074	P00558
Periostin	POSTN	t7173	Q15063
Peroxiredoxin-6	PRDX6	t7232	P30041
Presenilin-1	PSEN1	t11852	P49768
pTau-181	pTau-181	t22716	P10636
pTau-217	pTau-217	t22717	P10636
pTau-231	pTau-231	t22714	P10636
pTDP43-409	pTDP43-409	t22718	Q13148
PTN	PTN	t3829	P21246
REST	REST	t12930	Q13127
RuvB-like 2	RUVBL2	t22144	Q9Y230
S100-A12	S100A12	t8367	P80511
S100-B	S100B	t10466	P04271
SAA	SAA1	t8355	P0DJI8
sFRP-1	SFRP1	t8254	Q8N474
PSP-D	SFTPD	t8244	P35247
Slit-2	SLIT2	t8186	O94813
SMOC1	SMOC1	t6650	Q9H4F8
SNAP-25	SNAP25	t8174	P60880
Alpha-synuclein	SNCA	t8172	P37840
Beta-synuclein	SNCB	t13489	Q16143
SOD1	SOD1	t8158	P00441
Sequestosome-1	SQSTM1	t8126	Q13501
TAFA-5	TAFA5	t6509	Q7Z5A7
TDP-43	TARDBP	t8050	Q13148
TEK	TEK	t8018	Q02763
TIMP-3	TIMP3	t7981	P35625
TNF-alpha	TNF	t7958	P01375
TREM-1	TREM1	t7015	Q9NP99
TREM-2	TREM2	t7014	Q9NZC2
UCH-L1	UCHL1	t7841	P09936
V-CAM 1	VCAM1	t7802	P19320
L-VEGF	VEGFA	t7798	P15692
VEGF-D	VEGFD	t22682	O43915
VGF	VGF	t9441	O15240
VLP-1	VSNL1	t7785	P62760
KCIP-1	YWHAZ	t7758	P63104

## Sheet: NPQ_and_SIMOA_Data
Group	sample_barcode	ACHE	AGRN	ANXA5	APOE	APOE4	ARSA	Aβ38	Aβ40	Aβ42	BACE1	BASP1	CALB2	CCL11	CCL13	CCL17	CCL2	CCL22	CCL26	CCL3	CCL4	CD40LG	CD63	CHI3L1	CHIT1	CNTN2	CRH	CRP	CSF2	CST3	CX3CL1	CXCL1	CXCL10	CXCL8	ENO2	FABP3	FCN2	FGF2	FLT1	FOLR1	GDF15	GDI1	GDNF	GFAP	GOT1	HBA1	HTT	ICAM1	IFNG
MND	NLS1	12.3159	13.579	7.06193	13.5688	0	6.94373	11.9805	13.9394	12.735	12.8575	6.61474	12.1979	13.6463	15.3918	14.9115	14.3226	12.6687	12.6792	13.9536	13.2786	15.7949	12.211	13.798	11.9402	13.5913	13.6907	11.6663	12.2513	13.807	13.8644	14.357	15.2002	12.7461	6.7482	15.3441	12.6037	10.0684	13.0667	12.7637	14.1234	12.1942	8.12163	14.4383	11.345	5.81817	11.7282	13.2586	11.9316
MND	NLS10	12.645	13.6387	8.30839	13.662	1.12022	7.63697	11.5449	13.9144	12.58	13.0366	6.82013	12.9029	13.6859	14.2023	16.951	13.8414	14.2608	11.3826	13.4462	13.5022	17.5049	12.0149	13.708	12.6948	13.0339	11.8772	10.5504	11.7924	13.5013	12.8311	12.9006	12.5971	12.4549	7.00432	13.7191	12.6702	15.0457	12.7869	13.0277	14.0156	12.3194	8.85167	14.7623	10.6699	6.21488	13.0084	12.691	11.3133
MND	NLS11	13.4061	12.9026	7.2071	13.8116	12.2562	6.30023	11.4766	13.5671	12.7556	13.9576	6.33001	11.4377	14.3469	13.926	16.6802	14.3778	12.8835	11.9585	12.7663	13.3909	17.1594	12.5953	11.896	13.0175	13.6302	12.5515	8.72746	12.3269	13.3519	14.1966	18.9145	12.2512	13.3605	7.53038	13.956	13.7194	12.7012	12.8443	12.9628	4.88875	12.6836	8.09316	14.9297	10.9685	10.3288	11.1939	13.3425	11.3059
Control	NLS12	13.1319	12.9523	10.3649	13.2615	0	7.57834	10.0621	10.765	11.1519	13.5786	8.15632	11.6769	14.0222	13.907	15.1578	13.3049	13.3042	12.5301	14.0209	14.638	17.64	12.3032	13.467	14.404	13.3287	12.7811	12.1877	13.3458	13.2502	13.951	15.7347	14.1417	14.12	7.31196	12.9448	13.7178	13.1529	13.0264	12.858	12.3468	12.3644	13.66	14.1253	11.2471	7.53442	14.0312	12.6965	18.0113
Control	NLS13	13.4135	13.1984	8.80902	13.4217	13.446	8.91058	9.42528	10.6414	9.77753	13.4782	6.27043	11.928	13.7647	15.0938	14.9847	14.2288	13.9271	12.569	18.0475	14.2549	17.7902	13.1337	12.9895	13.9458	13.5798	12.6665	12.2892	12.0788	13.5016	13.5962	13.6798	13.52	15.7497	7.25273	13.2975	13.2887	14.7585	13.3558	13.0345	0	12.4063	9.24288	14.2339	11.4981	7.97148	13.3036	12.8349	11.1093
Control	NLS14	13.0954	12.646	9.26607	13.0776	0.766231	8.2097	10.8783	12.2634	11.5164	13.1105	6.76399	11.674	13.8149	14.4677	17.2443	14.0652	13.9552	12.0547	12.0351	12.585	16.9388	12.0181	11.264	14.2654	12.8069	11.8666	10.8723	12.8858	13.3592	13.0716	13.2853	12.9319	12.8363	7.25842	12.6903	12.441	13.2658	13.1702	12.4192	12.0471	11.9213	12.9889	12.6432	10.5559	0	13.1903	12.8098	11.7458
MND	NLS15	12.7157	13.13	7.45337	13.5295	0	6.88174	11.8489	13.6274	13.0682	13.3644	6.92224	11.8642	13.6781	14.546	17.8751	13.9632	13.884	12.2774	12.0843	12.4218	16.5558	12.0535	13.9423	13.1094	12.7082	13.0062	12.0094	12.4565	13.1727	13.3238	13.6412	12.2151	11.9167	6.86298	12.6256	12.9432	12.8458	12.5456	12.5408	14.0028	12.061	8.10251	13.9922	9.9959	0	11.9496	12.5956	10.9299
Control	NLS16	13.2266	13.289	8.22945	13.2209	0	6.96325	9.72095	11.1517	11.5524	13.3581	8.54527	11.6134	14.1033	13.8677	17.1281	13.3471	13.6894	10.4319	12.8881	12.7746	17.4476	11.9985	11.939	13.5348	14.2853	12.7688	8.85871	12.7255	13.0828	13.3013	18.5502	10.9334	13.8614	6.97627	12.7536	11.1184	13.6443	12.671	12.0935	12.9742	12.2144	10.3841	13.1535	10.4927	6.17015	12.6542	11.0682	10.5057
MND	NLS18	12.2929	13.3536	6.99004	13.9378	0	5.83458	12.5999	13.9324	12.9493	13.1485	8.19533	11.467	14.1848	13.9427	16.9545	14.1853	13.606	11.8363	12.7986	13.3177	17.3514	12.454	11.4435	13.5566	13.4136	12.4928	11.7123	13.4953	13.4215	14.1699	13.2069	12.1201	12.2187	7.1721	12.7748	13.1588	10.4971	12.8053	12.6632	11.748	12.2178	13.195	14.1285	10.6642	0	11.025	12.8033	10.8638
MND	NLS19	12.608	13.7009	7.97317	13.1536	0.693137	6.53686	10.9057	12.8239	11.8166	13.4822	6.34319	11.535	13.62	13.7202	15.5095	13.1561	12.6077	10.5743	12.3846	13.562	16.9084	12.4567	12.88	14.9498	13.4472	13.1236	10.8139	11.6247	13.1655	12.8373	13.0615	11.478	12.4075	7.38152	13.5096	12.8647	11.6325	12.5155	12.1346	13.4088	12.1641	10.46	13.1924	10.3329	6.76574	12.6231	12.7509	9.87645
MND	NLS2	13.1723	12.9298	7.03004	13.0759	0	7.97179	10.3138	12.677	11.9723	13.1975	9.43727	11.4733	14.2138	14.3677	15.4982	13.7107	13.323	11.4662	12.168	12.9078	16.8621	12.4639	12.2751	13.705	14.4913	12.3358	12.4719	12.1735	13.6238	13.1836	12.9039	12.166	11.4164	7.20487	12.7422	13.0949	13.4198	12.7737	12.5114	13.3393	12.2597	10.9503	13.6392	10.6748	8.30594	12.7767	13.1939	12.401
Control	NLS20	13.6724	13.0115	9.35526	13.2864	11.9457	7.37988	9.67157	11.8609	11.7704	14.0354	10.0404	11.1664	13.2884	13.8989	14.131	13.8907	13.2118	11.9709	12.682	14.6726	17.1959	12.9607	13.6941	12.4871	14.281	13.2983	12.7732	13.3849	12.9979	13.8616	13.7256	11.6866	12.4603	6.88232	12.6268	11.1157	10.626	13.4146	12.3783	14.0205	12.4492	10.1578	14.341	11.8172	6.06016	13.43	13.2022	10.6652
MND	NLS21	12.4435	13.6184	10.2364	13.5549	0	8.67881	10.6172	13.1669	11.8611	13.4955	7.12744	12.4148	14.526	14.4116	16.541	13.8351	13.7714	11.5995	12.4674	12.4063	17.1217	12.8201	13.0103	13.5879	13.5699	13.0136	10.8565	11.9723	13.6579	13.3956	13.7601	11.7672	12.7333	7.43227	12.8044	12.5346	13.3703	12.6261	13.5377	14.205	12.3804	10.0673	14.6105	10.8065	7.71737	14.6624	12.7502	12.8022
MND	NLS22	12.3187	13.1705	8.46268	13.3405	0	6.42638	12.6734	14.1784	12.1373	13.8357	6.70557	12.4827	13.904	13.3884	14.5015	13.8488	12.7965	11.7208	12.4486	13.3629	17.2631	12.5271	12.6981	13.5922	15.1044	12.686	10.6818	11.9247	13.328	13.1969	14.0261	12.4931	12.3729	6.46094	12.965	13.6092	12.9285	13.1215	11.9154	13.8307	12.6821	10.9828	14.4193	10.586	4.77097	12.5484	11.1937	11.5826
Control	NLS23	13.1014	13.2977	8.069	12.79	0	6.13748	12.7446	14.0915	12.409	13.3993	10.0638	12.4709	14.3297	14.5373	18.2101	13.9292	13.6451	13.4761	12.5723	13.343	17.298	12.5428	10.6993	13.7731	13.2097	11.9311	12.7436	12.0638	13.5484	13.1805	13.7547	11.7808	12.5235	6.62894	13.5147	13.5815	13.4529	12.6507	11.9526	13.8118	12.455	13.112	13.7818	11.0745	4.79031	12.6928	12.2488	10.7157
MND	NLS24	12.9863	13.17	8.73435	13.2281	0	7.05555	10.7354	12.6991	12.4951	13.7607	6.95726	11.5001	13.418	13.3892	13.8526	12.7202	12.3672	10.3375	13.2115	12.9002	16.8114	13.7923	10.8892	12.5078	13.0986	12.5479	11.758	12.4117	13.2603	13.6122	12.677	12.0317	12.4053	7.09858	13.1912	12.7667	12.1541	12.9963	13.1312	5.99774	12.4112	12.5304	14.3624	11.2688	7.55282	12.3135	13.2362	11.3503
MND	NLS25	12.3191	13.0203	9.74868	13.5561	0	7.5723	10.4643	12.5931	11.8232	13.5375	7.0956	11.6121	14.4086	14.7782	15.9795	13.9642	12.6257	11.66	11.8255	12.3598	16.1619	12.0525	12.8252	13.9889	14.2999	14.264	9.52067	11.7702	13.1481	13.3007	13.3472	11.917	13.8786	6.97915	13.2886	12.7007	13.909	13.1856	11.8137	12.2581	12.7399	7.74443	14.0743	10.6715	5.70351	13.1535	12.1998	9.94408
MND	NLS26	13.3299	12.9408	8.76798	13.0654	14.4999	7.84249	11.666	12.9517	12.2087	13.7003	6.6256	11.8041	14.2426	13.6295	14.0077	13.7559	13.3516	11.311	12.5235	11.8941	16.5449	12.3259	12.8931	12.7075	15.0939	12.6152	9.28276	12.3706	13.1223	13.3615	13.4564	11.2864	13.1736	7.12187	13.4046	12.6091	12.2294	13.4894	12.7223	12.9779	12.5272	10.7903	14.4618	11.049	5.07019	12.8637	12.5323	10.2354
MND	NLS28	12.4049	13.0764	8.24119	13.487	0	6.10767	11.9415	13.3092	12.3668	13.0234	6.51392	12.2389	14.0288	13.8861	17.1908	13.9942	13.6971	11.1768	12.4493	13.7306	17.1868	11.9533	12.4018	12.4596	13.3344	12.7146	9.88325	12.2506	13.2905	13.3531	13.3094	11.3668	12.4149	7.09173	14.2633	12.4262	11.8578	12.3913	12.8615	6.48436	12.377	8.08002	14.1813	11.0157	3.19828	11.6532	13.2314	10.424
MND	NLS29	12.5798	13.2024	7.57055	13.8624	0	6.64661	11.5341	13.4758	13.0012	13.3486	7.06151	12.1471	13.6406	14.3907	16.905	14.0927	13.4227	11.9638	11.8796	11.1533	16.6627	12.6665	12.5893	14.3469	14.2475	12.06	9.71693	12.9265	13.3832	13.6201	13.519	11.8032	12.3758	6.53272	13.3334	12.2907	11.248	12.8445	12.1223	13.431	12.2832	8.81145	15.2321	10.9493	0	11.9065	12.5855	11.0352
Control	NLS3	13.3435	13.4051	7.30052	13.8401	0	6.60651	10.9048	12.1296	11.8093	13.2664	11.1703	11.885	13.9948	15.2062	17.1298	14.7915	13.5828	12.0244	13.02	11.2229	17.5746	13.1903	13.4361	13.7326	12.5226	12.8243	10.3017	12.0301	13.3628	12.9363	13.6387	12.1278	13.3558	6.89534	13.6583	13.47	14.5815	12.8417	12.1456	12.1027	12.3337	9.25707	14.6359	10.855	8.36376	11.3695	12.659	10.8984
Control	NLS30	13.6519	12.8682	7.48093	13.2959	3.07941	6.59254	11.522	13.5398	12.2628	13.0597	6.64233	12.0787	13.7747	13.3854	14.5869	14.3009	13.4353	11.1142	12.4016	13.0031	16.7841	12.03	11.9612	13.4832	14.4053	12.0109	12.8239	12.7809	13.0356	12.8754	13.7484	11.4516	11.9033	5.9605	12.6274	12.9475	11.6202	12.6123	11.8907	13.5418	12.179	12.4021	13.1341	11.1527	5.69364	11.7613	12.6167	11.1984
MND	NLS31	13.6491	14.2474	8.16437	13.3653	0	6.91798	11.4348	13.6811	13.459	13.936	7.91823	13.7567	14.1676	13.1584	17.8847	13.8846	14.243	11.0611	14.7146	13.8054	17.6922	14.853	14.1309	16.2794	14.2931	10.416	14.8192	12.5472	13.891	13.03	14.1799	10.9779	14.5094	7.09242	14.6258	13.3697	13.3719	13.6986	12.4043	15.6705	12.6007	9.23086	13.9444	12.4041	0	11.8984	13.875	10.75
MND	NLS32	12.2726	12.9447	6.82106	12.8355	1.22018	5.91374	11.0794	12.8447	12.1502	13.6794	6.8528	12.1798	13.5197	14.7679	18.9306	14.1428	13.112	11.7976	12.4774	13.4267	17.1457	12.1908	12.3628	13.0735	12.9558	11.8905	13.3818	11.8586	12.8511	14.0775	13.8117	12.4098	12.6806	5.71531	13.1715	13.6641	13.5899	13.3281	12.2255	12.7504	12.2772	10.901	14.5541	10.0149	0	11.8394	13.145	9.95471
MND	NLS33	12.8123	13.4892	8.08899	14.1727	1.0975	5.72262	11.4155	12.9837	11.7578	13.256	6.88152	12.2154	14.2396	14.7536	15.9559	13.5471	13.6635	11.3718	13.4905	14.4476	16.7493	13.6716	14.4351	14.7233	13.3719	12.1266	12.4465	12.7697	13.4006	13.5971	14.4753	13.838	12.8186	7.18303	13.3188	13.6875	10.2885	12.9542	13.1066	14.6366	12.4511	7.83675	14.5742	11.4029	5.85616	12.151	13.9486	11.092
MND	NLS34	13.2197	12.8829	7.28924	12.7757	14.7889	6.07809	12.8739	13.6031	11.7676	13.3774	6.87123	11.0584	13.5276	13.6893	17.377	12.88	14.0315	11.32	11.937	13.4134	18.4442	13.6373	12.1101	14.2201	12.5746	12.3242	10.5299	11.8233	12.9506	13.2149	13.1922	11.0167	12.0895	7.01057	12.405	12.8741	11.04	13.0194	11.9213	13.234	12.3282	9.92717	13.4834	11.3521	0	10.8052	12.3753	10.9089
MND	NLS35	13.4312	13.5471	8.4593	13.6941	1.83892	7.31327	11.1981	12.6818	11.8023	13.2092	14.5153	11.8802	14.2673	14.7831	15.4339	14.0417	13.47	12.3421	13.5208	12.8755	17.0413	12.4404	13.1711	13.573	12.7537	12.9201	11.8423	12.464	13.5328	13.5505	13.7756	12.3391	13.089	7.05016	13.4137	13.7643	13.4381	14.0637	12.746	13.7923	12.4885	8.94277	13.6827	11.3118	6.19784	12.6085	13.4441	10.8978
Control	NLS36	13.0245	13.1965	7.41379	14.0438	14.5891	7.43383	10.8371	13.1671	12.307	13.7708	6.65823	11.6589	14.2011	14.2138	17.8432	14.5744	14.2431	12.3507	12.0962	13.2866	17.2279	12.4509	10.9438	12.7122	14.2597	12.4934	9.33311	12.4411	13.3169	13.4189	13.4597	11.2834	12.2203	7.01196	12.6402	13.87	12.0895	13.37	12.3807	13.1004	12.2006	11.4936	13.6292	10.8245	3.82443	11.3266	13.381	10.1255
MND	NLS37	13.1168	12.7717	8.86474	13.6732	0	7.85267	11.7819	12.9728	12.1512	13.5012	7.86538	12.0123	13.8297	14.4123	15.8792	14.3324	13.0559	12.2154	11.732	13.0795	17.2469	12.7726	11.523	12.7692	13.7247	14.1193	8.61501	11.205	13.1327	13.4766	13.2534	12.569	11.9947	6.2441	13.3192	12.5229	13.0582	13.4644	12.6665	13.3004	12.3933	8.83087	14.3083	11.2685	7.00195	13.1387	12.5686	13.1286
Control	NLS38	12.2676	13.1698	8.395	13.4969	13.2642	6.61698	11.4544	13.1297	12.7959	13.2436	8.40162	12.139	13.5037	14.043	14.4305	13.4667	13.1326	10.6707	12.7953	13.6899	17.625	12.1933	12.4654	13.5352	14.1399	12.4001	11.8458	12.327	13.6068	13.3652	14.0991	12.1221	12.609	6.59623	12.9733	12.95	12.0353	13.3271	12.3026	12.0304	12.2776	8.97278	13.3082	10.6245	5.42838	12.5688	12.607	10.7991
MND	NLS39	13.0309	12.9379	9.27578	13.2301	0	7.92896	12.0777	12.8907	12.153	13.3957	6.77752	11.3316	14.9826	14.1741	17.6541	13.1184	13.8756	11.1903	13.3634	13.4067	18.4823	13.0068	13.3865	15.8474	13.7778	11.608	11.5663	12.1147	13.2903	13.3465	12.9809	10.7898	13.1206	7.79172	13.5961	13.2258	12.4373	13.2669	12.4338	13.7355	12.771	8.25443	13.8899	11.3063	8.64644	14.1379	13.4402	9.84462
Control	NLS4	13.0675	12.9772	10.8769	13.5124	12.4524	7.81486	7.37969	9.55055	11.0512	13.3592	8.03671	11.4135	13.9197	14.4376	15.8119	14.8182	12.7492	11.7872	12.9339	14.4059	17.3434	15.8319	13.4844	14.2554	13.6343	13.1307	14.2222	12.4327	13.0192	13.2245	13.8301	11.8673	13.595	6.81826	13.3347	13.4402	12.4346	13.3685	12.3476	13.2552	12.055	10.1757	13.04	13.0401	0	14.0536	13.7927	10.8266
MND	NLS40	13.1642	12.9032	7.87648	13.1603	0	7.13862	11.9041	13.6222	12.346	13.1299	6.59168	11.5473	13.6514	14.0987	15.3794	14.2141	13.3693	11.514	12.209	13.909	17.0279	12.3605	13.5833	12.1198	13.2197	14.0096	10.7951	12.5773	12.9969	13.4058	13.299	11.8869	12.7204	6.25189	14.1467	12.4739	11.4282	12.9943	11.9187	13.2265	12.211	8.64738	13.5309	11.1526	5.3972	11.9635	12.5412	11.4459
MND	NLS41	12.6139	12.9391	7.67053	13.5245	1.16546	6.75114	11.926	13.1121	11.9505	13.6026	6.46886	12.1544	14.0213	14.571	16.2696	13.9128	12.8014	11.5068	13.3037	13.7188	16.8233	12.5238	12.7872	13.9966	13.129	13.4682	13.0998	13.0065	13.3937	13.5619	13.365	12.9377	12.4386	6.99852	13.9768	11.7874	10.7959	13.4765	12.9925	13.4788	12.4513	8.15694	15.6151	11.4705	0	12.2612	13.1691	11.4
Control	NLS42	12.9249	13.1	7.88763	12.7238	0	6.80155	9.18772	10.3798	10.5951	13.3409	6.64579	12.0793	14.2416	14.7548	15.4029	13.4812	12.8505	11.3002	13.0203	13.1028	17.0515	12.9923	12.6054	14.0243	13.0568	11.9615	8.96988	12.3668	13.5341	13.4034	13.8409	12.0704	15.3381	6.5653	14.0336	13.0202	15.0636	12.4397	13.2658	13.5727	12.4024	8.7941	13.8008	10.8716	4.70897	12.2591	13.2619	11.7015
Control	NLS43	13.112	12.9364	7.94467	14.0218	0	6.26507	10.2888	12.6219	12.2807	13.1859	6.47887	11.8629	13.8773	12.9591	13.8951	13.0144	13.0136	10.2741	11.6922	11.5631	16.4847	12.0828	12.0759	13.1917	13.1651	12.7058	9.01205	12.2051	12.9929	12.5119	13.0173	11.3521	11.6127	6.24173	12.6402	12.739	12.5144	12.4273	12.0191	13.3212	12.352	9.63683	12.5659	11.044	0	11.7809	12.4642	10.2638
MND	NLS44	12.8947	13.6686	7.45834	13.4142	13.1105	9.1141	10.6029	12.3166	12.4103	13.6059	7.42573	12.6793	14.2822	14.5844	15.6253	14.444	13.0294	11.7743	12.9575	12.5838	17.4145	12.5502	13.542	14.3502	15.0116	13.6592	9.97391	11.6115	13.7571	13.5162	13.7583	12.6631	12.6304	7.13905	14.9943	13.0923	12.6143	13.1087	12.294	13.9106	12.231	9.78607	15.0464	11.724	9.58889	13.8216	12.4927	10.7499
MND	NLS45	12.6663	13.1676	8.43896	13.8149	0	7.28925	12.2404	13.1902	11.7989	13.55	6.44262	12.5097	13.9098	14.8637	17.8688	14.0565	13.8796	11.2583	13.7125	13.2736	17.2011	12.4097	13.1316	14.5258	13.7851	11.7844	11.4953	12.6182	13.3364	13.7576	14.4074	11.855	14.0172	6.20855	13.5735	11.4637	12.5311	12.4749	13.0296	12.949	12.6124	9.19813	15.2097	10.6703	3.50695	12.9038	12.8592	10.3263
Control	NLS46	12.4071	12.6756	8.30102	13.8453	0	7.04303	9.05645	10.2488	10.6191	13.4098	6.69489	11.361	13.2345	15.0978	18.3697	14.4433	13.8432	11.9333	13.7601	13.9198	17.6053	12.7989	11.8698	15.5024	14.0409	12.8728	11.0973	12.7509	13.0372	13.1999	14.1248	13.5098	15.2316	7.78783	11.9743	13.0325	14.4837	13.3529	12.4661	12.2344	12.1562	11.0617	13.8194	9.97919	3.39112	12.6992	12.9553	10.7916
MND	NLS47	12.5766	13.2191	8.46341	13.6551	0	7.45153	11.6231	13.4055	11.9814	13.205	11.6797	11.5774	14.7157	15.1583	15.8054	14.353	13.0559	12.3197	12.8278	14.0217	18.7542	12.5345	12.3873	15.8346	13.8396	13.9898	13.6889	10.9047	13.2473	12.7064	14.5576	12.8713	12.7097	6.70919	12.868	13.4914	14.4243	13.6519	12.2779	7.01528	12.4846	8.78649	13.8617	11.187	10.0939	12.37	12.5662	9.47975
MND	NLS48	13.0541	13.1433	7.70803	13.2858	12.8073	6.76916	11.8531	13.9533	12.3208	13.401	6.63168	11.965	14.1481	14.7126	17.6717	13.9455	13.5053	12.5523	12.3172	12.8356	17.254	12.4475	10.8607	13.7566	12.8648	13.1671	9.56755	12.0012	13.1896	13.1569	13.6425	11.6977	12.1639	6.24596	12.0861	12.2005	12.2526	12.5561	12.0175	12.6471	12.2524	13.5713	13.6071	10.5625	7.1875	11.9577	12.7126	9.7437
Control	NLS49	13.3219	13.5158	8.47934	12.6037	1.26415	6.55758	10.9454	12.1107	12.0675	13.556	6.29266	12.3062	14.2954	13.1526	13.4341	13.3921	12.7582	10.3793	13.6664	12.9276	16.9275	12.9045	13.2204	14.5801	13.3785	11.7209	11.8271	13.0504	13.5577	14.339	13.6097	14.0457	12.7991	6.86926	13.9386	12.9287	13.513	12.949	12.6945	13.867	12.588	8.44536	14.4442	12.1495	0	12.6734	13.0655	13.5268
MND	NLS5	12.7111	13.1803	7.62702	14.1348	0	7.71458	10.6801	12.9473	12.1256	13.4521	6.52662	11.7436	13.6915	14.391	14.4245	14.0785	12.4701	12.3407	12.8621	13.4067	15.6187	12.6256	12.8501	0	13.2191	12.3095	11.6186	12.318	13.4057	13.373	13.637	12.1532	12.9411	6.66997	12.7499	13.2247	12.4523	13.119	12.6119	13.2838	12.2019	9.99947	13.6876	10.5915	0	12.1809	12.8247	10.8754
Control	NLS50	12.9222	12.9801	10.3468	12.9553	1.09173	11.0712	10.4923	12.2986	11.819	13.5628	7.54301	11.992	13.7593	14.6567	14.9819	13.8591	13.0217	11.731	12.3265	11.7273	15.7006	12.025	12.7551	13.1252	13.6225	12.439	9.02426	12.1395	13.013	13.5843	13.8793	10.9844	13.3625	8.19629	13.0292	13.4121	14.7391	13.1604	11.7903	13.543	12.5171	11.0847	13.887	11.6163	12.9815	15.6819	13.0895	11.653
Control	NLS51	13.2164	13.1562	8.11496	13.776	0	7.28206	11.2156	12.4714	12.1322	13.5936	7.00082	12.806	14.0874	14.7564	18.0663	14.1416	13.8925	13.0506	13.2584	13.4212	18.0619	13.1386	12.1513	13.131	14.0862	12.9003	10.9944	12.3881	13.0769	13.0427	13.039	11.4686	13.4113	7.11788	12.773	12.1392	13.5893	13.5049	12.021	5.95119	12.9124	10.4801	14.1328	11.2202	6.26515	11.572	12.3915	10.7151
Control	NLS52	12.9054	12.9558	8.31705	13.5389	1.66053	8.26864	11.9658	13.3403	12.297	13.1405	6.58435	11.5278	13.624	14.071	15.038	13.9604	12.8954	12.2422	11.9364	12.351	16.9407	12.3354	12.8168	13.5803	14.1961	12.779	10.0092	12.1032	13.0927	13.1833	13.4568	11.82	12.6527	6.4975	12.8226	13.7728	11.2091	12.7183	11.8997	13.203	12.4822	8.05337	13.6129	10.7052	6.76742	12.5329	12.2229	11.7377
Control	NLS53	13.1015	13.2193	9.26174	13.099	0	7.56911	10.0467	12.5557	11.509	13.5766	7.75083	12.6134	13.8775	14.2104	17.2914	13.9097	13.5629	12.3507	13.4171	14.1301	17.8782	13.124	13.5074	13.2682	13.0586	13.0961	10.1106	12.7084	13.5416	13.4441	14.254	14.2533	15.7361	7.55761	13.0364	12.7258	14.9099	12.5655	13.0305	12.9422	12.6799	11.5888	13.4043	10.5066	7.49563	13.1676	12.6586	11.2344
Control	NLS54	12.8405	13.8074	8.10526	13.4923	0	6.53649	11.3027	13.4554	12.787	13.3723	6.39229	12.9708	14.1875	14.4977	16.7547	13.8215	13.3798	11.1668	13.8206	15.0046	17.2922	12.0996	14.0836	14.3849	14.937	12.7099	12.2059	12.5659	13.773	13.3364	13.2355	12.7949	12.3503	7.27772	14.0519	12.5395	13.6015	13.4468	12.7726	14.3339	12.4778	9.84784	15.242	11.3959	4.78694	11.7839	12.9486	10.9623
MND	NLS55	12.4614	12.7962	7.35326	13.4893	0	7.24896	10.907	12.8567	12.1071	13.4638	6.83285	11.473	14.1701	14.6473	15.1228	13.5422	13.0765	11.5243	12.1473	11.5777	17.4138	12.2035	12.1337	12.7584	13.7523	12.0499	8.7119	12.3855	13.0024	12.9592	13.4408	13.37	12.1748	6.91385	12.6644	12.7969	12.7668	12.8948	12.1177	13.2484	12.6761	7.95635	13.0083	10.6222	0	12.9047	12.5803	10.3601
Control	NLS56	13.3206	13.425	8.02063	13.2089	1.73393	6.87718	10.7156	13.2263	12.6777	13.4191	8.64219	11.7863	13.7085	13.8704	16.1864	13.7981	13.3214	11.0032	11.746	12.6754	16.4885	12.0731	11.2107	12.0617	13.3624	14.3873	10.4875	12.6466	13.1937	13.3986	12.8272	11.3078	12.2433	6.58003	13.2305	13.1835	12.5745	13.0147	12.388	11.8852	12.3768	11.2826	13.1231	10.9141	6.5759	12.683	12.7151	9.82587
Control	NLS57	12.7153	13.1811	8.13632	13.4468	0	6.5699	11.2009	12.1254	11.9141	13.4562	7.26353	12.1299	13.3134	13.8624	16.1139	13.6936	12.8586	12.6425	12.5582	13.1494	17.2418	12.2295	11.3899	13.1812	14.3956	13.9133	8.76138	11.8897	13.2859	13.5526	12.6377	11.4379	13.2328	6.23264	12.6232	13.4663	11.8022	12.6994	12.5387	12.8924	12.4432	8.61126	13.1339	10.1295	0	12.0457	12.4498	11.1447
Control	NLS58	12.6031	12.9607	8.97937	13.4671	0	6.78482	11.0008	12.8296	12.345	13.2102	11.063	11.6069	13.7429	15.0613	15.4339	13.117	12.875	10.9011	12.963	12.8017	15.0696	11.6062	11.3848	13.6105	13.5664	13.9257	11.4859	12.3617	13.0867	13.0767	14.0304	11.5194	12.839	6.72015	12.5789	13.3877	8.90932	12.6746	11.8732	13.2918	12.2186	11.6421	13.3624	10.9409	5.44773	12.6737	12.4916	10.1033
Control	NLS59	12.3746	12.7292	7.35876	13.689	1.15688	6.08724	10.4536	12.8245	11.4481	13.4187	7.9889	11.749	13.1833	13.5856	15.6673	13.3375	13.2611	11.5693	12.4091	12.8401	16.6483	12.4224	11.2296	11.6653	13.6777	14.8162	9.96579	12.036	12.9039	13.0132	13.6181	10.9297	12.6515	5.73955	11.9899	13.0555	12.2276	12.6438	12.05	13.1686	12.3514	11.7033	13.3838	10.6133	6.13123	11.3563	12.1574	10.8192
MND	NLS6	12.3312	13.3938	7.70128	13.6061	0	5.89146	10.0671	12.5671	12.7079	13.2897	6.47308	12.0376	14.0362	13.9759	16.894	13.5524	13.4284	11.3802	12.8871	14.2006	15.5232	13.3375	11.8856	13.7634	13.4553	12.0861	10.4827	12.2541	13.5548	13.2051	13.5445	11.7788	12.3183	6.5931	13.0402	13.2412	12.8951	12.9507	12.5821	13.9806	12.3868	9.56965	14.1833	10.5014	0	11.9687	12.7815	10.5131
Control	NLS60	13.174	13.4857	10.425	13.6718	12.3504	9.3915	11.6891	13.3618	13.079	13.5699	6.97137	12.8108	14.034	13.5542	15.4286	13.5603	13.7045	11.2285	12.5845	11.873	16.2121	12.1868	13.6915	14.2292	14.6308	13.4591	11.591	13.0023	13.6289	13.6356	13.2845	12.2695	11.9901	7.07126	13.6292	13.1497	13.5733	13.4061	12.3751	14.0285	12.4931	7.98864	14.5238	11.5928	8.64343	14.5705	13.331	11.7842
Control	NLS61	12.6827	12.7864	8.8241	13.2333	0	7.52011	9.70881	12.7503	12.0136	13.1362	7.56448	11.5738	13.9902	14.4409	14.8086	13.9675	13.0449	11.9364	15.0975	13.2593	16.5105	12.6329	12.4453	13.2489	12.6	11.8025	13.8922	12.6219	13.1492	13.2583	13.6407	14.6921	12.4328	6.6793	12.8167	12.7406	10.7462	13.4318	11.821	11.8818	12.4026	8.50443	12.9796	10.5475	5.82063	12.7967	12.6574	14.9756
MND	NLS62	12.6679	13.5734	8.22554	13.6531	0	10.6119	12.2104	14.3471	12.546	13.0347	9.21132	12.3206	14.0728	13.3125	13.9265	13.7547	13.5907	10.506	13.2781	13.7575	18.113	12.1005	13.7503	12.805	13.1838	12.8797	12.807	12.0043	13.6148	13.5155	14.0306	13.6065	12.1091	7.11285	13.7179	12.6719	13.6821	13.3803	12.6653	14.0605	12.2812	10.2146	13.1338	11.7163	9.7112	14.3974	13.2551	10.8715
MND	NLS63	13.5156	12.7729	8.26599	13.9403	1.14637	7.74305	11.4012	13.2919	12.4994	13.4593	6.88878	12.5442	13.7567	13.8493	14.8948	13.7216	13.1111	12.7346	12.5702	12.6033	17.2101	12.6159	11.5281	11.2296	13.3429	14.0218	9.11008	12.4227	13.1159	13.429	14.8832	12.858	11.7613	7.11864	13.6415	12.668	10.8865	13.1189	12.1787	12.9295	13.0216	10.761	12.621	11.3948	4.56854	11.8066	12.3304	13.3053
Control	NLS64	12.1406	12.4339	8.46001	14.2242	0	7.51022	12.1947	13.7167	12.4801	13.3779	6.99435	12.3891	13.881	13.7122	17.2905	13.9203	12.9896	11.1827	11.5853	13.2628	17.5169	12.7267	11.4895	14.0483	14.2636	13.8529	8.90231	12.3029	12.6981	13.2156	13.6197	11.0221	12.0288	7.06991	12.2267	13.1428	13.3064	13.5914	11.6259	12.0497	12.9931	8.20837	13.6499	10.4673	5.68211	11.7036	11.7157	10.7201
Control	NLS65	13.1748	13.3205	9.49511	13.7794	1.84794	7.32576	9.09984	11.0373	10.9346	13.4383	6.45827	12.1871	13.9922	14.608	16.8145	13.7587	13.7079	11.0229	13.024	12.442	16.9122	12.826	12.2967	14.7951	14.0619	11.4869	12.2155	12.3727	13.3273	13.3031	14.1639	11.9621	14.8586	7.17751	13.1418	13.4432	13.8162	12.5971	12.8125	13.762	12.3613	10.0302	15.0308	11.1464	0	13.0237	12.9979	10.8368
Control	NLS66	12.8632	13.0307	9.87012	12.9395	0	7.42686	12.7245	13.9484	12.3954	13.4276	6.40302	12.0264	13.2802	14.2789	15.8555	12.8606	13.6865	12.0002	12.741	14.0878	17.9686	12.231	11.7607	13.3142	13.5916	13.8943	9.26777	12.1164	13.2893	12.9436	13.4508	11.8817	12.6161	7.2286	12.9531	12.5277	14.4184	13.3067	12.1383	12.0962	12.2299	7.71003	13.8998	10.7516	6.23408	14.351	12.383	10.0028
Control	NLS67	13.3858	13.1945	8.70053	13.0648	0.763804	6.46759	10.9994	13.5105	12.5812	13.3254	6.37112	12.5532	13.901	14.1866	16.224	14.3763	13.6928	12.6814	12.3468	12.2535	15.0477	11.9959	12.2694	0	14.6879	12.6576	11.2672	12.6357	13.9352	13.7641	13.4654	11.7188	12.6293	5.83053	13.0886	13.1896	10.6451	12.6411	12.658	12.1009	12.2465	9.24989	14.0387	11.0474	5.47809	13.1833	12.7817	10.5095
MND	NLS68	13.381	12.8734	8.73013	12.9574	0	5.58751	11.9893	13.6136	12.1233	13.2547	7.33033	11.096	13.7063	14.1829	15.8292	13.7567	13.3754	11.1081	12.0399	10.9166	17.2987	12.1307	11.5364	13.1837	14.0122	14.0861	11.6948	12.3811	13.3455	12.9926	12.9562	11.7432	11.6887	6.95758	13.2323	12.941	11.675	12.8218	12.1405	12.5403	12.4072	8.60214	13.1379	11.4853	0	10.7175	12.1357	10.2976
MND	NLS69	12.6823	13.295	8.73418	13.839	12.8594	6.65799	9.57206	11.7773	12.6862	13.1128	6.75705	12.281	13.4274	14.0574	15.4086	14.3524	13.5316	12.0907	12.707	13.8652	18.0025	13.4597	10.8	13.4268	13.1032	12.4713	12.5054	12.4022	13.0085	13.4549	14.2107	11.8953	12.2409	6.50939	14.598	13.1997	13.8897	13.7349	11.7871	12.8599	12.392	11.4404	13.3407	11.7609	0	12.6756	12.4112	10.1777
Control	NLS7	13.0857	13.3325	7.38766	13.6364	0	7.68091	12.473	14.3023	12.5049	13.143	7.22201	11.6678	13.6066	13.7775	16.6071	14.0442	13.7957	13.0586	12.5607	13.7555	17.7455	12.098	11.9899	13.9941	13.6337	12.7179	12.317	11.5841	13.5781	12.9247	13.2946	13.6447	11.8432	7.42412	13.6142	12.9302	13.0788	12.916	12.6371	13.1513	12.3399	9.02845	14.2827	10.603	3.04219	12.2048	13.0053	10.9324
MND	NLS70	12.7271	14.3568	6.95271	12.8476	0	5.91435	11.9668	14.0205	12.8931	12.9016	7.00422	12.9268	14.6825	14.1704	16.6158	14.5448	13.6575	10.711	12.9083	12.2745	17.3329	12.5377	14.4491	14.3396	15.001	12.8749	14.9446	13.2001	13.8083	14.3035	13.5871	13.0384	12.7139	5.53507	14.5835	12.1494	12.1918	13.2908	14.1673	14.6441	12.6613	8.15806	15.0713	10.5386	0	10.7912	13.0098	11.1332
Control	NLS71	12.7313	13.1853	6.86723	13.8412	0	6.5452	11.633	13.6366	12.5983	13.2191	6.47564	12.097	13.572	14.0111	14.7238	13.768	13.5775	11.026	12.6294	13.2668	17.9145	12.3136	12.0857	12.0159	12.5039	14.1311	11.402	13.2013	13.5106	13.4606	12.8408	12.5648	12.039	6.6174	13.1413	13.1719	12.8584	13.5729	12.4425	13.8693	12.4422	12.0446	14.2575	10.8927	5.91951	11.4397	12.9323	11.2116
MND	NLS72	13.3559	13.6469	8.168	13.6384	0	7.19321	11.7397	14.1397	12.6476	13.7747	6.54624	12.5181	14.1078	14.7682	16.8812	14.4917	13.3055	11.7538	12.8244	12.6439	17.4259	12.9451	13.4926	14.6973	13.5479	14.1513	11.6834	12.4412	13.5749	13.5497	13.0794	12.3616	12.4986	6.67268	13.5745	13.0435	13.1255	12.637	12.5295	14.1881	12.4718	10.1721	13.8977	11.6814	5.30513	13.9732	12.9891	10.5882
MND	NLS73	12.9837	13.3617	6.79912	13.3584	0	6.34174	10.4646	12.7505	12.8075	13.423	6.93843	12.5369	14.9208	13.8328	16.1076	13.9405	13.4792	11.106	12.5617	12.86	15.3363	12.1954	12.4554	15.1793	13.2393	14.1689	10.5966	13.0847	13.284	13.2631	12.5579	13.0747	12.6436	6.01567	13.1605	13.1717	10.3996	12.3292	12.4354	14.1022	12.4499	9.84051	14.6285	11.0403	6.49347	11.4808	12.7444	10.7756
Control	NLS74	13.5452	13.0394	8.1998	13.1209	12.5317	7.42533	10.4876	11.7497	11.8018	13.6952	11.5323	12.037	13.7112	13.9366	15.6884	14.28	13.6874	11.8613	12.5181	13.1072	17.435	13.0669	11.4053	13.9225	14.408	13.4982	10.0868	12.9436	13.2182	13.0332	14.4212	12.5196	14.5168	6.78482	12.5904	12.4958	13.306	12.7117	11.8972	12.8911	12.3969	8.74429	14.6145	12.1627	4.86587	12.3799	13.418	10.4794
Control	NLS75	12.9065	12.7668	6.95992	13.3235	12.6625	5.67737	11.8605	12.9522	12.2264	13.115	7.24277	12.185	13.0581	14.2114	16.0782	13.3228	13.0277	12.4982	12.663	12.2926	17.0497	12.0592	12.0417	0	12.7528	13.1042	10.4732	11.6215	13.0417	12.9769	13.2987	11.7229	12.1979	6.61476	12.627	12.8751	12.9026	13.145	11.9551	12.7018	12.1729	10.5861	13.5963	10.4862	0	11.0434	12.3907	10.1423
MND	NLS76	12.612	14.1763	7.7031	12.8918	0.774489	5.99915	12.325	14.0836	13.1087	13.0384	6.34484	13.2112	13.8961	16.9075	16.7835	15.3829	13.6599	13.7357	14.7342	13.3926	17.4543	12.456	13.2482	13.893	13.3943	12.3655	13.9565	11.7787	13.8308	14.4914	14.2747	17.2842	12.2055	6.32103	18.0935	12.5938	11.2117	13.3747	13.9507	13.5085	12.852	11.9164	14.2336	13.5786	5.7611	11.3219	13.5883	11.6368
MND	NLS77	13.3404	13.3598	6.88187	13.4497	12.2305	6.20922	11.6117	13.482	13.6678	13.5648	7.30846	12.0618	13.9529	14.5447	14.9919	14.2868	13.2492	11.8874	13.0723	13.2829	15.2594	12.0721	10.4171	11.9323	14.3669	12.6513	13.7132	12.2633	13.6875	13.6778	13.4155	13.3688	12.2436	4.89724	15.0039	12.9379	11.0004	13.568	13.0252	13.8143	12.1795	13.3159	14.4373	11.6843	5.78451	11.1897	12.8729	10.859
Control	NLS78	12.968	13.1893	7.45641	12.9655	2.04458	6.31334	10.8966	11.4578	11.5938	13.2153	6.71534	12.2777	13.3115	13.5325	13.3563	13.4263	12.8816	10.8064	12.8469	12.9038	17.3462	12.7981	11.4302	14.9729	12.5708	13.2714	12.8722	12.8184	13.3745	13.7696	12.9484	11.572	12.6257	7.61793	13.2124	11.9297	13.9467	12.9895	12.4291	12.8493	12.4461	9.73042	20.5965	10.8986	0	11.8306	12.9738	10.9851
MND	NLS79	12.5479	13.2148	10.5427	13.327	13.5898	7.52377	11.1438	12.6656	11.3897	13.2501	13.834	11.8599	13.6295	14.209	17.0998	14.1622	13.8266	11.849	13.1818	13.8117	17.4899	12.3891	12.8969	12.6875	13.8673	14.3388	12.5083	12.3602	13.5117	13.1761	13.3434	11.9393	14.1711	7.04466	13.459	12.8961	14.7229	13.6133	11.5203	0	12.6675	10.7535	13.6925	10.9266	5.36008	13.1113	12.6127	10.6544
MND	NLS8	12.5668	12.8331	8.58917	13.2535	12.2452	6.36608	11.9682	13.4099	12.3302	13.5075	6.55109	11.5737	14.0481	14.8645	16.1026	13.899	13.1583	12.1689	11.9463	12.8225	16.496	11.9763	12.5037	0	12.9494	13.876	9.76104	12.2218	13.0932	13.3274	13.4342	11.9697	12.8832	6.78585	13.0694	13.6108	11.1108	13.278	11.8389	13.2331	12.4193	7.53773	14.9412	10.985	7.81831	13.0977	12.0052	9.84255
MND	NLS80	13.2657	13.4234	8.34351	13.3049	0	6.85946	11.1789	13.2806	12.9041	13.2438	6.84079	12.0645	13.438	14.6787	13.8404	14.3343	13.3757	11.9058	12.7692	12.5429	16.4226	12.6155	13.8505	14.5245	14.602	12.6726	13.305	12.0883	13.3729	13.6342	16.1832	12.7911	13.1445	7.14024	13.7447	13.0906	11.1039	13.0884	12.3435	12.9284	12.4536	9.11999	14.6779	10.9206	6.30006	11.9491	12.6035	10.7924
Control	NLS81	13.2659	13.0038	8.65564	12.9785	2.08186	7.14297	11.794	13.574	12.3482	13.4654	8.26938	11.6849	14.2184	13.7227	16.7448	13.2856	13.0553	12.133	12.4958	14.1419	17.0225	12.0697	11.3949	13.3241	14.4116	13.5965	9.24395	12.1706	13.1966	13.4395	13.2962	12.8141	11.9265	7.26469	12.5279	12.2863	12.6891	12.9216	12.2115	12.0939	12.2584	11.6645	13.6166	10.7976	6.13361	12.4463	12.2744	10.4514
MND	NLS82	13.1673	12.8309	8.33145	12.6904	0	6.67307	11.8998	13.6741	9.58526	13.1955	6.85914	11.9634	13.9689	14.3693	16.7216	14.372	13.5827	12.8013	12.3581	13.5931	17.5561	13.1636	12.6855	13.6682	14.3142	12.9057	9.32438	13.1902	13.1768	13.458	13.0497	12.408	12.2293	6.26912	13.0048	13.4898	12.9055	13.19	12.2737	13.7391	12.2563	17.7447	13.3093	11.1729	5.76546	13.5363	12.6913	12.0554
MND	NLS83	12.929	12.6311	8.72534	13.6436	12.1444	7.14464	9.9324	11.7465	11.8918	13.6747	7.18425	10.9422	13.9918	14.0786	15.3025	13.2867	13.0757	11.4034	12.3192	11.5136	17.0137	12.7306	12.206	14.6445	12.8446	14.3671	9.40983	11.7992	13.0581	13.2062	13.288	11.1067	13.0375	6.75849	12.9771	10.9443	12.7308	13.1083	11.8321	12.8707	12.4241	8.45458	13.9497	11.3928	5.73923	12.3853	12.1938	9.3067
MND	NLS84	12.9819	13.0243	7.77919	13.8434	12.5041	7.35558	12.0808	13.7033	12.495	13.6001	6.36263	11.5708	14.41	14.3745	15.8623	13.9154	13.3687	10.7037	12.1408	13.2514	16.8272	12.3684	13.4357	13.3396	14.3882	13.1975	10.1293	13.3147	13.241	13.8956	13.7994	12.0258	12.5651	6.9269	13.8186	12.261	12.1224	12.5485	12.6071	12.6761	12.4449	9.50572	14.9133	10.8339	4.384	12.7363	11.52	11.4413
Control	NLS85	13.4041	13.3056	8.34013	12.7707	0	8.95172	10.8193	12.7283	12.5478	13.2015	8.57932	12.4026	14.0766	13.6989	14.5037	13.2159	12.6823	10.9839	12.3824	12.3336	16.6681	12.1316	12.893	13.3098	14.198	13.2189	9.35394	12.7126	13.5045	13.5074	12.6827	11.7821	11.8637	7.09612	13.5358	12.7206	12.5134	12.5612	12.7339	12.365	12.6688	12.8481	14.2562	11.5791	11.4693	13.057	12.5151	11.0196
MND	NLS86	12.6713	13.1624	8.84899	13.4335	0	7.68868	10.9479	12.9981	12.1793	13.1243	8.88113	12.1297	13.2143	13.5441	13.1683	12.8638	13.1099	11.2575	12.3999	12.2856	17.0699	12.7107	12.188	12.8359	12.6229	12.4207	11.3538	11.6297	13.4146	12.8863	13.2602	11.9389	12.3778	5.46504	13.6384	13.295	12.4286	13.5216	12.384	12.2722	12.466	11.9302	14.5254	11.0226	0	13.2564	12.7464	10.3823
MND	NLS9	12.8036	12.7591	9.1685	12.2894	0	7.19449	9.9095	9.89838	10.8919	13.5112	7.14317	10.9156	14.1566	13.6989	15.8434	13.5977	12.6887	11.863	12.5666	11.4195	17.8075	13.0618	12.3308	12.797	14.0517	14.6136	8.65939	12.0366	13.115	13.5971	14.1038	13.1705	14.3189	7.29704	12.8103	13.1686	14.2283	13.6777	13.0013	11.7679	12.3102	12.7256	14.3638	11.1088	7.35213	12.9222	13.1815	10.4337
[truncated: 78 more columns]

## Sheet: IC Median
Sample ID	IC Median	Target
IPC_1	-0.289454	mCherry
IPC_2	-0.322383	mCherry
IPC_3	-0.304202	mCherry
NC_1	-0.0515392	mCherry
NC_2	0.0275058	mCherry
NC_3	0.0117436	mCherry
NC_4	-0.29476	mCherry
NLS1	-0.0523195	mCherry
NLS10	0.0239164	mCherry
NLS11	-0.0541922	mCherry
NLS12	0.180055	mCherry
NLS13	-0.159611	mCherry
NLS14	-0.142523	mCherry
NLS15	-0.00433069	mCherry
NLS16	0.0566111	mCherry
NLS17	0.502477	mCherry	Excluded from further analysis
NLS18	0.16008	mCherry
NLS19	-0.0257111	mCherry
NLS2	0.0702665	mCherry
NLS20	0.141586	mCherry
NLS21	-0.0686278	mCherry
NLS22	0.14104	mCherry
NLS23	0.125278	mCherry
NLS24	0.00433069	mCherry
NLS25	-0.119192	mCherry
NLS26	-0.07924	mCherry
NLS27	0.598767	mCherry	Excluded from further analysis
NLS28	-0.0825953	mCherry
NLS29	-0.0675354	mCherry
NLS3	-0.131833	mCherry
NLS30	-0.113027	mCherry
NLS31	-0.048652	mCherry
NLS32	-0.0961726	mCherry
NLS33	0.0544263	mCherry
NLS34	0.0922711	mCherry
NLS35	-0.0673793	mCherry
NLS36	0.139714	mCherry
NLS37	0.120986	mCherry
NLS38	0.0702665	mCherry
NLS39	0.0699544	mCherry
NLS4	0.0828294	mCherry
NLS40	0.0942218	mCherry
NLS41	-0.033124	mCherry
NLS42	-0.105146	mCherry
NLS43	0.0396785	mCherry
NLS44	0.131676	mCherry
NLS45	-0.276345	mCherry
NLS46	-0.209473	mCherry
NLS47	-0.0860286	mCherry
NLS48	-0.0670672	mCherry
NLS49	0.286021	mCherry
NLS5	-0.0605907	mCherry
NLS50	0.0623854	mCherry
NLS51	-0.110452	mCherry
NLS52	0.112169	mCherry
NLS53	-0.0802544	mCherry
NLS54	0.128009	mCherry
NLS55	0.142679	mCherry
NLS56	0.03328	mCherry
NLS57	-0.100152	mCherry
NLS58	0.0556748	mCherry
NLS59	-0.0226679	mCherry
NLS6	0.186376	mCherry
NLS60	-0.115914	mCherry
NLS61	-0.189107	mCherry
NLS62	-0.220319	mCherry
NLS63	-0.00963677	mCherry
NLS64	-0.254809	mCherry
NLS65	0.15571	mCherry
NLS66	0.313253	mCherry
NLS67	-0.139011	mCherry
NLS68	0.133471	mCherry
NLS69	0.0684718	mCherry
NLS7	0.0367134	mCherry
NLS70	0.0609808	mCherry
NLS71	0.134408	mCherry
NLS72	0.168195	mCherry
NLS73	-0.0736998	mCherry
NLS74	0.0658187	mCherry
NLS75	0.0404588	mCherry
NLS76	-0.154305	mCherry
NLS77	-0.0295345	mCherry
NLS78	-0.0386641	mCherry
NLS79	-0.0637899	mCherry
NLS8	0.235457	mCherry
NLS80	-0.0355429	mCherry
NLS81	0.300925	mCherry
NLS82	0.26464	mCherry
NLS83	0.288284	mCherry
NLS84	0.132301	mCherry
NLS85	0.291873	mCherry
NLS86	0.114978	mCherry
NLS9	-0.0758847	mCherry
SC_1	-0.140572	mCherry
SC_2	-0.335804	mCherry
SC_3	-0.376224	mCherry

## Sheet: SIMOA_CV
sample_barcode	Group	Simoa NFL CV Conc.	Simoa GFAP CV Conc.
NLS1	MND	0.0532526	0.0123449
NLS10	MND	0.0356429	0.0654907
NLS11	MND	0.0156279	0.0713519
NLS12	Control	0.00217274	0.0806744
NLS13	Control	0.0244459	0.000575187
NLS14	Control	0.0205256	0.0775457
NLS15	MND	0.0363355	0.0152199
NLS16	Control	0.149027	0.0585101
NLS17	Control	0.0674809	0.0676262
NLS18	MND	0.00447357	0.052579
NLS19	MND	0.0769583	0.10621
NLS2	MND	0.0264429	0.0172164
NLS20	Control	0.0228124	0.0726597
NLS21	MND	0.0336054	0.0124123
NLS22	MND	0.0268958	0.033817
NLS23	Control	0.0002788	0.0985494
NLS24	MND	0.0436254	0.0973435
NLS25	MND	0.0198929	0.0177798
NLS26	MND	0.0473305	0.0682073
NLS27	MND	0.0109092	0.0720515
NLS28	MND	0.00741574	0.0384301
NLS29	MND	0.0378075	0.048722
NLS3	Control	0.0160162	0.0717385
NLS30	Control	0.056194	0.0802342
NLS31	MND	0.0504786	0.0538263
NLS32	MND	0.00993696	0.0104262
NLS33	MND	0.0571904	0.0490677
NLS34	MND	0.0312407	0.00765488
NLS35	MND	0.000425561	0.0487737
NLS36	Control	0.0216497	0.00859602
NLS37	MND	0.0321875	0.0156183
NLS38	Control	0.0626253	0.133098
NLS39	MND	0.0110332	0.0318559
NLS4	Control	0.0715105	0.128375
NLS40	MND	0.05837	0.0696154
NLS41	MND	0.0326456	0.0558899
NLS42	Control	0.00203406	0.0142723
NLS43	Control	0.0302362	0.0956253
NLS44	MND	0.00125521	0.0281543
NLS45	MND	0.0110613	0.00624311
NLS46	Control	0.182086	0.104535
NLS47	MND	0.0349579	0.0154056
NLS48	MND	0.0383948	0.0308018
NLS49	Control	0.0482695	0.00505422
NLS5	MND	0.0319193	0.0706881
NLS50	Control	0.00394269	0.0113627
NLS51	Control	0.0574127	0.0263132
NLS52	Control	0.0153596	0.00200514
NLS53	Control	0.00700138	0.0457622
NLS54	Control	0.0219252	0.00200431
NLS55	MND	0.0474074	0.0124949
NLS56	Control	0.0225131	0.0825023
NLS57	Control	0.0233845	0.129786
NLS58	Control	0.028595	0.0245124
NLS59	Control	0.0844814	0.159551
NLS6	MND	0.0729637	0.0361834
NLS60	Control	0.0740705	0.033711
NLS61	Control	0.005676	0.163477
NLS62	MND	0.0209321	0.0210478
NLS63	MND	0.0147001	0.0211764
NLS64	Control	0.0821031	0.00861268
NLS65	Control	0.0300981	0.00856982
NLS66	Control	0.0288188	0.118297
NLS67	Control	0.0968009	0.084282
NLS68	MND	0.0241847	0.0206724
NLS69	MND	0.0249244	0.243532
NLS7	Control	0.000734501	0.0518211
NLS70	MND	0.0483572	0.0643473
NLS71	Control	0.00845755	0.0120451
NLS72	MND	0.0790636	0.116287
NLS73	MND	0.0870197	0.0701029
NLS74	Control	0.0202061	0.0505458
NLS75	Control	0.103182	0.0530389
NLS76	MND	0.0373573	0.102665
NLS77	MND	0.00687801	0.0400628
NLS78	Control	0.0158707	0.0924278
NLS79	MND	0.0329606	0.0806516
NLS8	MND	0.0234096	0.0115506
NLS80	MND	0.0563209	0.0886028
NLS81	Control	0.120133	0.0877156
NLS82	MND	0.0501012	0.0182649
NLS83	MND	0.0416351	0.0131299
NLS84	MND	0.0168782	0.00486333
NLS85	Control	0.0100031	0.00882119
NLS86	MND	0.0719471	0.0675524
NLS9	MND	0.0156544	0.0244387

## Sheet: Target LOD_NPQ
Target Name on NULISAseq™ CNS Disease Panel	Target LOD_NPQ
ACHE	4.11162
AGRN	9.18759
ANXA5	6.83405
APOE	26.5754
APOE4	1.99362
ARSA	2.53555
Aβ38	4.76209
Aβ40	6.49691
Aβ42	9.54955
BACE1	9.44476
BASP1	6.70037
CALB2	10.9275
CCL11	7.8465
CCL13	1.69932
CCL17	2.37672
CCL2	7.08038
CCL22	0.927767
CCL26	5.84767
CCL3	4.47352
CCL4	7.2764
CD40LG	0
CD63	7.56374
CHI3L1	0
CHIT1	5.3319
CNTN2	0
CRH	11.0013
CRP	20.2487
CSF2	8.56506
CST3	7.73823
CX3CL1	7.37963
CXCL1	7.51377
CXCL10	0
CXCL8	10.4046
ENO2	5.67576
FABP3	3.10452
FCN2	0
FGF2	9.57445
FLT1	9.63491
FOLR1	6.66106
GDF15	6.07766
GDI1	12.6461
GDNF	7.86074
GFAP	9.96045
GOT1	8.76594
HBA1	0
HTT	7.05929
ICAM1	5.38615
IFNG	5.97772
IGF1R	11.6793
IGFBP7	7.09853
IL10	6.06052
IL12p70	9.84971
IL13	10.952
IL15	7.53578
IL16	4.73478
IL17A	12.4736
IL18	3.71744
IL1B	10.8032
IL2	9.27829
IL33	10.0913
IL4	12.9046
IL5	6.91108
IL6	7.73171
IL6R	0
IL7	7.68625
IL9	0
KDR	4.51678
KLK6	0
MAPT	8.54826
MDH1	0
MME	2.92856
MSLN	6.45315
NEFH	14.1267
NEFL	10.9384
NGF	6.78743
NPTX1	10.0642
NPTX2	7.86823
NPTXR	9.07096
NPY	3.0694
NRGN	8.93122
Oligo-SNCA	9.89421
PARK7	9.75578
PDGFRB	0
PDLIM5	10.3964
PGF	10.9123
PGK1	2.64247
POSTN	2.12921
PRDX6	5.90939
PSEN1	6.94066
pTau-181	11.7128
pTau-217	11.7237
pTau-231	10.8198
pTDP43-409	10.4332
PTN	11.0699
REST	9.12312
RUVBL2	8.64238
S100A12	6.38592
S100B	10.5875
SAA1	0.233472
SFRP1	10.2947
SFTPD	6.50989
SLIT2	10.0561
SMOC1	8.26359
SNAP25	12.0234
SNCA	4.03771
SNCB	12.1267
SOD1	0
SQSTM1	3.94949
TAFA5	7.47925
TARDBP	4.75029
TEK	0.553968
TIMP3	4.22673
TNF	6.60042
TREM1	6.11877
TREM2	0
UCHL1	11.1558
VCAM1	0
VEGFA	9.84969
VEGFD	11.3188
VGF	10.3386
VSNL1	8.54901
YWHAZ	8.66913

## Sheet: NPQ-LOD
Sample ID	Target Name on NULISAseq™ CNS Disease Panel	NPQ-LOD
NLS76	CD40LG	17.45
NLS31	CD40LG	17.69
NLS13	CD40LG	17.79
NLS62	CD40LG	18.11
NLS60	CD40LG	16.21
NLS44	CD40LG	17.41
NLS77	CD40LG	15.26
NLS12	CD40LG	17.64
NLS72	CD40LG	17.43
NLS33	CD40LG	16.75
NLS4	CD40LG	17.34
NLS49	CD40LG	16.93
NLS39	CD40LG	18.48
NLS53	CD40LG	17.88
NLS70	CD40LG	17.33
NLS80	CD40LG	16.42
NLS51	CD40LG	18.06
NLS45	CD40LG	17.2
NLS35	CD40LG	17.04
NLS50	CD40LG	15.7
NLS79	CD40LG	17.49
NLS54	CD40LG	17.29
NLS69	CD40LG	18
NLS10	CD40LG	17.5
NLS82	CD40LG	17.56
NLS42	CD40LG	17.05
NLS21	CD40LG	17.12
NLS41	CD40LG	16.82
NLS37	CD40LG	17.25
NLS11	CD40LG	17.16
NLS9	CD40LG	17.81
NLS18	CD40LG	17.35
NLS65	CD40LG	16.91
NLS7	CD40LG	17.75
NLS85	CD40LG	16.67
NLS32	CD40LG	17.15
NLS6	CD40LG	15.52
NLS73	CD40LG	15.34
NLS23	CD40LG	17.3
NLS84	CD40LG	16.83
NLS61	CD40LG	16.51
NLS3	CD40LG	17.57
NLS1	CD40LG	15.79
NLS2	CD40LG	16.86
NLS20	CD40LG	17.2
NLS67	CD40LG	15.05
NLS78	CD40LG	17.35
NLS71	CD40LG	17.91
NLS38	CD40LG	17.63
NLS19	CD40LG	16.91
NLS63	CD40LG	17.21
NLS26	CD40LG	16.54
NLS74	CD40LG	17.44
NLS24	CD40LG	16.81
NLS56	CD40LG	16.49
NLS47	CD40LG	18.75
NLS48	CD40LG	17.25
NLS8	CD40LG	16.5
NLS22	CD40LG	17.26
NLS5	CD40LG	15.62
NLS15	CD40LG	16.56
NLS16	CD40LG	17.45
NLS83	CD40LG	17.01
NLS14	CD40LG	16.94
NLS57	CD40LG	17.24
NLS36	CD40LG	17.23
NLS46	CD40LG	17.61
NLS86	CD40LG	17.07
NLS81	CD40LG	17.02
NLS58	CD40LG	15.07
NLS52	CD40LG	16.94
NLS66	CD40LG	17.97
NLS28	CD40LG	17.19
NLS34	CD40LG	18.44
NLS64	CD40LG	17.52
NLS55	CD40LG	17.41
NLS40	CD40LG	17.03
NLS25	CD40LG	16.16
NLS75	CD40LG	17.05
NLS29	CD40LG	16.66
NLS30	CD40LG	16.78
NLS59	CD40LG	16.65
NLS68	CD40LG	17.3
NLS43	CD40LG	16.48
NLS76	IL9	16.44
NLS31	IL9	14.03
NLS13	IL9	15.03
NLS62	IL9	13.8
NLS60	IL9	15.53
NLS44	IL9	12.61
NLS77	IL9	14.2
NLS12	IL9	13.85
NLS72	IL9	14.3
NLS33	IL9	12.49
NLS4	IL9	13.87
NLS49	IL9	14.48
NLS39	IL9	14.24
NLS53	IL9	14.03
NLS70	IL9	14.85
NLS80	IL9	13.17
NLS51	IL9	14.78
NLS45	IL9	13.9
NLS35	IL9	13.95
NLS50	IL9	14.14
NLS79	IL9	13.99
NLS54	IL9	13.97
NLS69	IL9	13.09
NLS10	IL9	15.55
NLS82	IL9	13.6
NLS42	IL9	14.26
NLS21	IL9	13.69
NLS41	IL9	14.6
NLS37	IL9	13.15
NLS11	IL9	14.55
NLS9	IL9	13.6
NLS18	IL9	14.29
NLS65	IL9	14
NLS7	IL9	15.18
NLS85	IL9	13.49
NLS32	IL9	14.2
NLS6	IL9	13.84
NLS73	IL9	14.59
NLS23	IL9	14.78
NLS84	IL9	13.1
NLS61	IL9	14.81
NLS3	IL9	13.98
NLS1	IL9	14.64
NLS2	IL9	14.9
NLS20	IL9	13.34
NLS67	IL9	14.21
NLS78	IL9	13.05
NLS71	IL9	15.09
NLS38	IL9	13.1
NLS19	IL9	14.32
NLS63	IL9	14.07
NLS26	IL9	13.53
NLS74	IL9	15.05
NLS24	IL9	15.07
NLS56	IL9	13.56
NLS47	IL9	15.19
NLS48	IL9	13.7
NLS8	IL9	14.39
NLS22	IL9	14.71
NLS5	IL9	13.21
NLS15	IL9	14.46
NLS16	IL9	14.34
NLS83	IL9	14.01
NLS14	IL9	15.84
NLS57	IL9	13.95
NLS36	IL9	12.77
NLS46	IL9	14.42
NLS86	IL9	14.31
NLS81	IL9	15.21
NLS58	IL9	13.79
NLS52	IL9	13.84
NLS66	IL9	15.08
NLS28	IL9	13.71
NLS34	IL9	13.95
NLS64	IL9	13.24
NLS55	IL9	14.59
NLS40	IL9	14.83
NLS25	IL9	13.13
NLS75	IL9	13.74
NLS29	IL9	13.05
NLS30	IL9	13.35
NLS59	IL9	12.74
NLS68	IL9	11.93
NLS43	IL9	12.63
NLS76	TIMP3	15.17
NLS31	TIMP3	13.56
NLS13	TIMP3	14.57
NLS62	TIMP3	13.97
NLS60	TIMP3	15.67
NLS44	TIMP3	13.57
NLS77	TIMP3	15.81
NLS12	TIMP3	14.98
NLS72	TIMP3	12.59
NLS33	TIMP3	14.37
NLS4	TIMP3	13.47
NLS49	TIMP3	13.92
NLS39	TIMP3	11.61
NLS53	TIMP3	15.3
NLS70	TIMP3	14.78
NLS80	TIMP3	12.75
NLS51	TIMP3	15.11
NLS45	TIMP3	14.69
NLS35	TIMP3	15.94
NLS50	TIMP3	12.79
NLS79	TIMP3	13.95
NLS54	TIMP3	14.26
NLS69	TIMP3	13.72
NLS10	TIMP3	12.32
NLS82	TIMP3	16.38
NLS42	TIMP3	11.53
NLS21	TIMP3	14.17
NLS41	TIMP3	13.55
NLS37	TIMP3	15.13
NLS11	TIMP3	13.6
NLS9	TIMP3	13.17
NLS18	TIMP3	13.86
NLS65	TIMP3	13.85
NLS7	TIMP3	13.93
NLS85	TIMP3	11.61
NLS32	TIMP3	15.12
NLS6	TIMP3	14.85
NLS73	TIMP3	12.86
NLS23	TIMP3	14.29
NLS84	TIMP3	14.45
NLS61	TIMP3	14.4
NLS3	TIMP3	14.26
NLS1	TIMP3	14.38
NLS2	TIMP3	13.45
NLS20	TIMP3	13.74
NLS67	TIMP3	11.04
NLS78	TIMP3	14.57
NLS71	TIMP3	14.37
NLS38	TIMP3	14.76
NLS19	TIMP3	13.15
NLS63	TIMP3	12.88
NLS26	TIMP3	12.62
NLS74	TIMP3	12.51
NLS24	TIMP3	11.77
NLS56	TIMP3	13.23
NLS47	TIMP3	15.38
NLS48	TIMP3	15.17
NLS8	TIMP3	15.08
NLS22	TIMP3	14.91
NLS5	TIMP3	12.95
NLS15	TIMP3	14.23
NLS16	TIMP3	14.05
NLS83	TIMP3	13.29
NLS14	TIMP3	15.01
NLS57	TIMP3	16.37
NLS36	TIMP3	15.12
NLS46	TIMP3	13.73
NLS86	TIMP3	14.51
NLS81	TIMP3	11.74
NLS58	TIMP3	12.05
NLS52	TIMP3	14.57
NLS66	TIMP3	16.08
NLS28	TIMP3	13.82
NLS34	TIMP3	14.12
NLS64	TIMP3	13.01
NLS55	TIMP3	13.11
NLS40	TIMP3	15.74
NLS25	TIMP3	15.59
NLS75	TIMP3	15.99
NLS29	TIMP3	13.47
NLS30	TIMP3	12.67
NLS59	TIMP3	14.26
NLS68	TIMP3	13.47
NLS43	TIMP3	14.04
NLS76	CNTN2	13.39
NLS31	CNTN2	14.29
NLS13	CNTN2	13.58
NLS62	CNTN2	13.18
NLS60	CNTN2	14.63
NLS44	CNTN2	15.01
NLS77	CNTN2	14.37
NLS12	CNTN2	13.33
NLS72	CNTN2	13.55
NLS33	CNTN2	13.37
NLS4	CNTN2	13.63
NLS49	CNTN2	13.38
NLS39	CNTN2	13.78
NLS53	CNTN2	13.06
NLS70	CNTN2	15
NLS80	CNTN2	14.6
NLS51	CNTN2	14.09
NLS45	CNTN2	13.79
NLS35	CNTN2	12.75
NLS50	CNTN2	13.62
NLS79	CNTN2	13.87
NLS54	CNTN2	14.94
NLS69	CNTN2	13.1
NLS10	CNTN2	13.03
NLS82	CNTN2	14.31
NLS42	CNTN2	13.06
NLS21	CNTN2	13.57
NLS41	CNTN2	13.13
NLS37	CNTN2	13.72
NLS11	CNTN2	13.63
NLS9	CNTN2	14.05
NLS18	CNTN2	13.41
NLS65	CNTN2	14.06
NLS7	CNTN2	13.63
NLS85	CNTN2	14.2
NLS32	CNTN2	12.96
NLS6	CNTN2	13.46
NLS73	CNTN2	13.24
NLS23	CNTN2	13.21
NLS84	CNTN2	14.39
NLS61	CNTN2	12.6
NLS3	CNTN2	12.52
NLS1	CNTN2	13.59
NLS2	CNTN2	14.49
NLS20	CNTN2	14.28
NLS67	CNTN2	14.69
NLS78	CNTN2	12.57
NLS71	CNTN2	12.5
NLS38	CNTN2	14.14
NLS19	CNTN2	13.45
NLS63	CNTN2	13.34
NLS26	CNTN2	15.09
NLS74	CNTN2	14.41
NLS24	CNTN2	13.1
NLS56	CNTN2	13.36
NLS47	CNTN2	13.84
NLS48	CNTN2	12.86
NLS8	CNTN2	12.95
NLS22	CNTN2	15.1
NLS5	CNTN2	13.22
NLS15	CNTN2	12.71
NLS16	CNTN2	14.29
NLS83	CNTN2	12.84
NLS14	CNTN2	12.81
NLS57	CNTN2	14.4
NLS36	CNTN2	14.26
NLS46	CNTN2	14.04
NLS86	CNTN2	12.62
NLS81	CNTN2	14.41
NLS58	CNTN2	13.57
NLS52	CNTN2	14.2
NLS66	CNTN2	13.59
NLS28	CNTN2	13.33
NLS34	CNTN2	12.57
NLS64	CNTN2	14.26
NLS55	CNTN2	13.75
NLS40	CNTN2	13.22
NLS25	CNTN2	14.3
NLS75	CNTN2	12.75
NLS29	CNTN2	14.25
NLS30	CNTN2	14.41
NLS59	CNTN2	13.68
NLS68	CNTN2	14.01
NLS43	CNTN2	13.17
NLS76	CCL17	14.41
NLS31	CCL17	15.51
NLS13	CCL17	12.61
NLS62	CCL17	11.55
NLS60	CCL17	13.05
NLS44	CCL17	13.25
NLS77	CCL17	12.62
NLS12	CCL17	12.78
NLS72	CCL17	14.5
NLS33	CCL17	13.58
NLS4	CCL17	13.44
NLS49	CCL17	11.06
NLS39	CCL17	15.28
NLS53	CCL17	14.91
NLS70	CCL17	14.24
NLS80	CCL17	11.46
NLS51	CCL17	15.69
NLS45	CCL17	15.49
NLS35	CCL17	13.06
NLS50	CCL17	12.61
NLS79	CCL17	14.72
NLS54	CCL17	14.38
NLS69	CCL17	13.03
NLS10	CCL17	14.57
NLS82	CCL17	14.34
NLS42	CCL17	13.03
NLS21	CCL17	14.16
NLS41	CCL17	13.89
NLS37	CCL17	13.5
NLS11	CCL17	14.3
NLS9	CCL17	13.47
NLS18	CCL17	14.58
NLS65	CCL17	14.44
NLS7	CCL17	14.23
NLS85	CCL17	12.13
NLS32	CCL17	16.55
NLS6	CCL17	14.52
NLS73	CCL17	13.73
NLS23	CCL17	15.83
NLS84	CCL17	13.49
NLS61	CCL17	12.43
NLS3	CCL17	14.75
NLS1	CCL17	12.53
NLS2	CCL17	13.12
NLS20	CCL17	11.75
NLS67	CCL17	13.85
NLS78	CCL17	10.98
NLS71	CCL17	12.35
NLS38	CCL17	12.05
NLS19	CCL17	13.13
NLS63	CCL17	12.52
NLS26	CCL17	11.63
NLS74	CCL17	13.31
NLS24	CCL17	11.48
NLS56	CCL17	13.81
NLS47	CCL17	13.43
NLS48	CCL17	15.29
NLS8	CCL17	13.73
NLS22	CCL17	12.12
NLS5	CCL17	12.05
NLS15	CCL17	15.5
NLS16	CCL17	14.75
NLS83	CCL17	12.93
NLS14	CCL17	14.87
NLS57	CCL17	13.74
NLS36	CCL17	15.47
NLS46	CCL17	15.99
NLS86	CCL17	10.79
NLS81	CCL17	14.37
NLS58	CCL17	13.06
NLS52	CCL17	12.66
NLS66	CCL17	13.48
NLS28	CCL17	14.81
NLS34	CCL17	15
NLS64	CCL17	14.91
NLS55	CCL17	12.75
NLS40	CCL17	13
NLS25	CCL17	13.6
NLS75	CCL17	13.7
NLS29	CCL17	14.53
NLS30	CCL17	12.21
NLS59	CCL17	13.29
NLS68	CCL17	13.45
NLS43	CCL17	11.52
NLS76	VCAM1	13.82
NLS31	VCAM1	13.35
NLS13	VCAM1	13.08
NLS62	VCAM1	13.7
NLS60	VCAM1	13.56
NLS44	VCAM1	13.19
NLS77	VCAM1	13.83
NLS12	VCAM1	13.73
NLS72	VCAM1	13.35
NLS33	VCAM1	13.2
NLS4	VCAM1	12.74
NLS49	VCAM1	13.66
NLS39	VCAM1	12.92
NLS53	VCAM1	13.1
NLS70	VCAM1	13.09
NLS80	VCAM1	14.03
NLS51	VCAM1	13.08
NLS45	VCAM1	12.8
NLS35	VCAM1	13.29
NLS50	VCAM1	13.2
NLS79	VCAM1	13.22
NLS54	VCAM1	13.38
NLS69	VCAM1	12.8
NLS10	VCAM1	13.66
NLS82	VCAM1	13.1
NLS42	VCAM1	13.48
NLS21	VCAM1	13.53
NLS41	VCAM1	13.46
NLS37	VCAM1	13.25
NLS11	VCAM1	13.45
NLS9	VCAM1	13.42
NLS18	VCAM1	12.79
NLS65	VCAM1	13.21
NLS7	VCAM1	13
NLS85	VCAM1	12.94
NLS32	VCAM1	12.49
NLS6	VCAM1	13
NLS73	VCAM1	13.4
NLS23	VCAM1	12.62
NLS84	VCAM1	13.16
NLS61	VCAM1	12.6
NLS3	VCAM1	13.07
NLS1	VCAM1	13.6
NLS2	VCAM1	12.55
NLS20	VCAM1	13.45
NLS67	VCAM1	13
NLS78	VCAM1	12.98
NLS71	VCAM1	13
NLS38	VCAM1	13.21
NLS19	VCAM1	13.11
NLS63	VCAM1	12.6
NLS26	VCAM1	13.62
NLS74	VCAM1	13.89
NLS24	VCAM1	12.98
NLS56	VCAM1	13.22
NLS47	VCAM1	13.03
NLS48	VCAM1	12.76
NLS8	VCAM1	13.04
NLS22	VCAM1	12.97
NLS5	VCAM1	13.34
NLS15	VCAM1	13.12
NLS16	VCAM1	13.81
NLS83	VCAM1	13.4
NLS14	VCAM1	13.11
NLS57	VCAM1	13.31
NLS36	VCAM1	12.65
NLS46	VCAM1	12.43
NLS86	VCAM1	12.93
NLS81	VCAM1	13.27
NLS58	VCAM1	12.8
NLS52	VCAM1	12.42
NLS66	VCAM1	12.85
NLS28	VCAM1	12.83
NLS34	VCAM1	13.06
NLS64	VCAM1	12.48
NLS55	VCAM1	12.88
NLS40	VCAM1	12.66
NLS25	VCAM1	13.36
NLS75	VCAM1	12.76
NLS29	VCAM1	12.75
NLS30	VCAM1	12.83
NLS59	VCAM1	12.86
NLS68	VCAM1	12.53
NLS43	VCAM1	12.9
NLS76	PDGFRB	13.27
NLS31	PDGFRB	11.8
NLS13	PDGFRB	13.92
NLS62	PDGFRB	13.36
NLS60	PDGFRB	13.18
NLS44	PDGFRB	11.61
NLS77	PDGFRB	13.22
NLS12	PDGFRB	13.82
NLS72	PDGFRB	12.1
NLS33	PDGFRB	13.02
NLS4	PDGFRB	13.76
NLS49	PDGFRB	12.88
NLS39	PDGFRB	13.43
NLS53	PDGFRB	13.52
NLS70	PDGFRB	12.96
NLS80	PDGFRB	14.02
NLS51	PDGFRB	13.97
NLS45	PDGFRB	13.28
NLS35	PDGFRB	13.22
NLS50	PDGFRB	13.16
NLS79	PDGFRB	11.66
NLS54	PDGFRB	13.16
NLS69	PDGFRB	13.1
NLS10	PDGFRB	12.87
NLS82	PDGFRB	14.03
NLS42	PDGFRB	13.72
NLS21	PDGFRB	13.78
NLS41	PDGFRB	13.11
NLS37	PDGFRB	13.49
NLS11	PDGFRB	14.13
NLS9	PDGFRB	13.59
NLS18	PDGFRB	12.76
NLS65	PDGFRB	13.11
NLS7	PDGFRB	12.96
NLS85	PDGFRB	13.19
NLS32	PDGFRB	13.03
NLS6	PDGFRB	12.86
NLS73	PDGFRB	13.15
NLS23	PDGFRB	11.77
NLS84	PDGFRB	13.06
NLS61	PDGFRB	12.75
NLS3	PDGFRB	13.24
NLS1	PDGFRB	11.52
NLS2	PDGFRB	12.92
NLS20	PDGFRB	12.45
NLS67	PDGFRB	12.96
NLS78	PDGFRB	12.89
NLS71	PDGFRB	13.02
NLS38	PDGFRB	11.83
NLS19	PDGFRB	12.91
NLS63	PDGFRB	12.98
NLS26	PDGFRB	13.41
NLS74	PDGFRB	13.66
NLS24	PDGFRB	12.97
NLS56	PDGFRB	11.92
NLS47	PDGFRB	13.65
NLS48	PDGFRB	12.99
NLS8	PDGFRB	12.61
NLS22	PDGFRB	12.95
NLS5	PDGFRB	12.01
NLS15	PDGFRB	13.59
NLS16	PDGFRB	13.04
NLS83	PDGFRB	13.4
NLS14	PDGFRB	12.98
NLS57	PDGFRB	13.51
NLS36	PDGFRB	13.16
NLS46	PDGFRB	12.9
NLS86	PDGFRB	12.97
NLS81	PDGFRB	12.91
NLS58	PDGFRB	12.82
NLS52	PDGFRB	12.88
NLS66	PDGFRB	12.96
NLS28	PDGFRB	12.83
NLS34	PDGFRB	11.91
NLS64	PDGFRB	13.34
NLS55	PDGFRB	13.61
NLS40	PDGFRB	12.91
NLS25	PDGFRB	12.86
NLS75	PDGFRB	12.65
NLS29	PDGFRB	13.73
NLS30	PDGFRB	13.48
NLS59	PDGFRB	13.58
NLS68	PDGFRB	11.82
NLS43	PDGFRB	12.8
NLS76	IL6R	12.96
NLS31	IL6R	13.23
NLS13	IL6R	13.09
NLS62	IL6R	13.26
NLS60	IL6R	13.65
NLS44	IL6R	13.28
NLS77	IL6R	12.94
NLS12	IL6R	13.51
NLS72	IL6R	12.91
NLS33	IL6R	13.31
NLS4	IL6R	13.06
NLS49	IL6R	12.34
NLS39	IL6R	13.25
NLS53	IL6R	12.51
NLS70	IL6R	13.13
NLS80	IL6R	13.48
NLS51	IL6R	13.72
NLS45	IL6R	12.78
NLS35	IL6R	13.53
NLS50	IL6R	12.7
NLS79	IL6R	13.14
NLS54	IL6R	13.46
NLS69	IL6R	13.13
NLS10	IL6R	13.22
NLS82	IL6R	13.07
NLS42	IL6R	12.38
NLS21	IL6R	13.43
NLS41	IL6R	12.67
NLS37	IL6R	12.79
NLS11	IL6R	12.95
NLS9	IL6R	13.48
NLS18	IL6R	12.77
NLS65	IL6R	13.14
NLS7	IL6R	12.55
NLS85	IL6R	12.56
NLS32	IL6R	12.73
NLS6	IL6R	12.87
NLS73	IL6R	12.18
NLS23	IL6R	13.28
NLS84	IL6R	12.77
NLS61	IL6R	12.9
NLS3	IL6R	12.68
NLS1	IL6R	12.89
NLS2	IL6R	13.16
NLS20	IL6R	13.13
NLS67	IL6R	12.87
NLS78	IL6R	12.64
NLS71	IL6R	12.61
NLS38	IL6R	13.54
NLS19	IL6R	13.18
NLS63	IL6R	12.67
NLS26	IL6R	13.15
NLS74	IL6R	13.19
NLS24	IL6R	12.72
NLS56	IL6R	13.04
NLS47	IL6R	13.1
NLS48	IL6R	13.65
NLS8	IL6R	12.7
NLS22	IL6R	13.11
NLS5	IL6R	13.06
NLS15	IL6R	12.99
NLS16	IL6R	12.67
NLS83	IL6R	13.32
NLS14	IL6R	12.72
NLS57	IL6R	12.5
NLS36	IL6R	13.33
NLS46	IL6R	13.07
NLS86	IL6R	12.99
NLS81	IL6R	12.78
NLS58	IL6R	12.98
NLS52	IL6R	13.09
NLS66	IL6R	12.19
NLS28	IL6R	12.93
NLS34	IL6R	13.03
NLS64	IL6R	12.57
NLS55	IL6R	12.46
NLS40	IL6R	12.53
NLS25	IL6R	12.75
NLS75	IL6R	13.2
NLS29	IL6R	12.92
NLS30	IL6R	12.31
NLS59	IL6R	12.9
NLS68	IL6R	11.82
NLS43	IL6R	12.53
NLS76	FCN2	12.59
NLS31	FCN2	13.37
NLS13	FCN2	13.29
NLS62	FCN2	12.67
NLS60	FCN2	13.15
NLS44	FCN2	13.09
NLS77	FCN2	12.94
NLS12	FCN2	13.72
NLS72	FCN2	13.04
NLS33	FCN2	13.69
NLS4	FCN2	13.44
NLS49	FCN2	12.93
NLS39	FCN2	13.23
NLS53	FCN2	12.73
NLS70	FCN2	12.15
NLS80	FCN2	13.09
NLS51	FCN2	12.14
NLS45	FCN2	11.46
NLS35	FCN2	13.76
NLS50	FCN2	13.41
NLS79	FCN2	12.9
NLS54	FCN2	12.54
NLS69	FCN2	13.2
NLS10	FCN2	12.67
NLS82	FCN2	13.49
NLS42	FCN2	13.02
NLS21	FCN2	12.53
NLS41	FCN2	11.79
NLS37	FCN2	12.52
NLS11	FCN2	13.72
NLS9	FCN2	13.17
NLS18	FCN2	13.16
NLS65	FCN2	13.44
NLS7	FCN2	12.93
NLS85	FCN2	12.72
NLS32	FCN2	13.66
NLS6	FCN2	13.24
NLS73	FCN2	13.17
NLS23	FCN2	13.58
NLS84	FCN2	12.26
NLS61	FCN2	12.74
NLS3	FCN2	13.47
NLS1	FCN2	12.6
NLS2	FCN2	13.09
NLS20	FCN2	11.12
NLS67	FCN2	13.19
NLS78	FCN2	11.93
NLS71	FCN2	13.17
NLS38	FCN2	12.95
NLS19	FCN2	12.86
NLS63	FCN2	12.67
NLS26	FCN2	12.61
NLS74	FCN2	12.5
NLS24	FCN2	12.77
NLS56	FCN2	13.18
NLS47	FCN2	13.49
NLS48	FCN2	12.2
NLS8	FCN2	13.61
NLS22	FCN2	13.61
NLS5	FCN2	13.22
NLS15	FCN2	12.94
NLS16	FCN2	11.12
NLS83	FCN2	10.94
NLS14	FCN2	12.44
NLS57	FCN2	13.47
NLS36	FCN2	13.87
NLS46	FCN2	13.03
NLS86	FCN2	13.29
NLS81	FCN2	12.29
NLS58	FCN2	13.39
NLS52	FCN2	13.77
NLS66	FCN2	12.53
NLS28	FCN2	12.43
NLS34	FCN2	12.87
NLS64	FCN2	13.14
NLS55	FCN2	12.8
NLS40	FCN2	12.47
NLS25	FCN2	12.7
NLS75	FCN2	12.88
NLS29	FCN2	12.29
NLS30	FCN2	12.95
NLS59	FCN2	13.06
NLS68	FCN2	12.94
NLS43	FCN2	12.74
NLS76	CCL13	15.21
NLS31	CCL13	11.46
NLS13	CCL13	13.39
NLS62	CCL13	11.61
NLS60	CCL13	11.85
NLS44	CCL13	12.89
NLS77	CCL13	12.85
NLS12	CCL13	12.21
NLS72	CCL13	13.07
NLS33	CCL13	13.05
NLS4	CCL13	12.74
NLS49	CCL13	11.45
NLS39	CCL13	12.47
NLS53	CCL13	12.51
NLS70	CCL13	12.47
NLS80	CCL13	12.98
NLS51	CCL13	13.06
NLS45	CCL13	13.16
NLS35	CCL13	13.08
NLS50	CCL13	12.96
NLS79	CCL13	12.51
NLS54	CCL13	12.8
NLS69	CCL13	12.36
NLS10	CCL13	12.5
NLS82	CCL13	12.67
NLS42	CCL13	13.06
NLS21	CCL13	12.71
NLS41	CCL13	12.87
NLS37	CCL13	12.71
NLS11	CCL13	12.23
NLS9	CCL13	12
NLS18	CCL13	12.24
NLS65	CCL13	12.91
NLS7	CCL13	12.08
NLS85	CCL13	12
NLS32	CCL13	13.07
NLS6	CCL13	12.28
NLS73	CCL13	12.13
NLS23	CCL13	12.84
NLS84	CCL13	12.68
NLS61	CCL13	12.74
NLS3	CCL13	13.51
NLS1	CCL13	13.69
NLS2	CCL13	12.67
NLS20	CCL13	12.2
NLS67	CCL13	12.49
NLS78	CCL13	11.83
NLS71	CCL13	12.31
NLS38	CCL13	12.34
NLS19	CCL13	12.02
NLS63	CCL13	12.15
NLS26	CCL13	11.93
NLS74	CCL13	12.24
NLS24	CCL13	11.69
NLS56	CCL13	12.17
NLS47	CCL13	13.46
NLS48	CCL13	13.01
NLS8	CCL13	13.17
NLS22	CCL13	11.69
NLS5	CCL13	12.69
NLS15	CCL13	12.85
NLS16	CCL13	12.17
NLS83	CCL13	12.38
NLS14	CCL13	12.77
NLS57	CCL13	12.16
NLS36	CCL13	12.51
NLS46	CCL13	13.4
NLS86	CCL13	11.84
NLS81	CCL13	12.02
NLS58	CCL13	13.36
NLS52	CCL13	12.37
NLS66	CCL13	12.58
NLS28	CCL13	12.19
NLS34	CCL13	11.99
NLS64	CCL13	12.01
NLS55	CCL13	12.95
NLS40	CCL13	12.4
NLS25	CCL13	13.08
NLS75	CCL13	12.51
NLS29	CCL13	12.69
NLS30	CCL13	11.69
NLS59	CCL13	11.89
NLS68	CCL13	12.48
NLS43	CCL13	11.26
NLS76	TEK	12.51
NLS31	TEK	12.82
NLS13	TEK	12.74
NLS62	TEK	12.79
NLS60	TEK	12.86
NLS44	TEK	12.24
NLS77	TEK	13.11
NLS12	TEK	12.5
NLS72	TEK	12.86
NLS33	TEK	12.32
NLS4	TEK	12.7
NLS49	TEK	12.39
NLS39	TEK	12.35
NLS53	TEK	12.27
NLS70	TEK	12.35
NLS80	TEK	12.44
NLS51	TEK	12.94
NLS45	TEK	12.62
NLS35	TEK	13.09
NLS50	TEK	12.34
NLS79	TEK	12.33
NLS54	TEK	12.71
NLS69	TEK	12.75
NLS10	TEK	12.37
NLS82	TEK	12.87
NLS42	TEK	12.39
NLS21	TEK	12.36
NLS41	TEK	12.25
NLS37	TEK	12.22
NLS11	TEK	12.85
NLS9	TEK	12.67
NLS18	TEK	12.52
NLS65	TEK	12.94
NLS7	TEK	12.27
NLS85	TEK	12.3
NLS32	TEK	12.83
NLS6	TEK	12.11
NLS73	TEK	12.48
NLS23	TEK	12.38
NLS84	TEK	12.25
NLS61	TEK	12.4
NLS3	TEK	12.54
NLS1	TEK	12.47
NLS2	TEK	11.95
NLS20	TEK	13
NLS67	TEK	12.78
NLS78	TEK	12.34
NLS71	TEK	12.5
NLS38	TEK	12.28
NLS19	TEK	12.26
NLS63	TEK	12.29
NLS26	TEK	12.52
NLS74	TEK	12.94
NLS24	TEK	12.8
NLS56	TEK	12.59
NLS47	TEK	12.86
NLS48	TEK	12.6
NLS8	TEK	12.46
NLS22	TEK	12.2
NLS5	TEK	12.64
NLS15	TEK	12.17
NLS16	TEK	12.08
NLS83	TEK	12.27
NLS14	TEK	11.97
NLS57	TEK	12.12
NLS36	TEK	12.49
NLS46	TEK	11.96
NLS86	TEK	12.45
NLS81	TEK	12.79
NLS58	TEK	12.4
NLS52	TEK	12.47
NLS66	TEK	12.05
NLS28	TEK	12.53
NLS34	TEK	12.39
NLS64	TEK	12.59
NLS55	TEK	12.28
NLS40	TEK	12.03
NLS25	TEK	12.37
NLS75	TEK	12.05
NLS29	TEK	12.56
NLS30	TEK	12.53
NLS59	TEK	12.68
NLS68	TEK	12.18
NLS43	TEK	12.07
NLS76	CCL22	12.73
NLS31	CCL22	13.32
NLS13	CCL22	13
NLS62	CCL22	12.66
NLS60	CCL22	12.78
NLS44	CCL22	12.1
NLS77	CCL22	12.32
NLS12	CCL22	12.38
NLS72	CCL22	12.38
NLS33	CCL22	12.74
NLS4	CCL22	11.82
NLS49	CCL22	11.83
NLS39	CCL22	12.95
NLS53	CCL22	12.64
NLS70	CCL22	12.73
NLS80	CCL22	12.45
NLS51	CCL22	12.96
NLS45	CCL22	12.95
NLS35	CCL22	12.54
NLS50	CCL22	12.09
NLS79	CCL22	12.9
NLS54	CCL22	12.45
NLS69	CCL22	12.6
NLS10	CCL22	13.33
NLS82	CCL22	12.65
NLS42	CCL22	11.92
NLS21	CCL22	12.84
NLS41	CCL22	11.87
NLS37	CCL22	12.13
NLS11	CCL22	11.96
NLS9	CCL22	11.76
NLS18	CCL22	12.68
NLS65	CCL22	12.78
NLS7	CCL22	12.87
NLS85	CCL22	11.75
NLS32	CCL22	12.18
NLS6	CCL22	12.5
NLS73	CCL22	12.55
NLS23	CCL22	12.72
NLS84	CCL22	12.44
NLS61	CCL22	12.12
NLS3	CCL22	12.66
NLS1	CCL22	11.74
NLS2	CCL22	12.4
NLS20	CCL22	12.28
NLS67	CCL22	12.77
NLS78	CCL22	11.95
NLS71	CCL22	12.65
NLS38	CCL22	12.2
NLS19	CCL22	11.68
NLS63	CCL22	12.18
NLS26	CCL22	12.42
NLS74	CCL22	12.76
NLS24	CCL22	11.44
NLS56	CCL22	12.39
NLS47	CCL22	12.13
NLS48	CCL22	12.58
NLS8	CCL22	12.23
NLS22	CCL22	11.87
NLS5	CCL22	11.54
NLS15	CCL22	12.96
NLS16	CCL22	12.76
NLS83	CCL22	12.15
NLS14	CCL22	13.03
NLS57	CCL22	11.93
NLS36	CCL22	13.32
NLS46	CCL22	12.92
NLS86	CCL22	12.18
NLS81	CCL22	12.13
NLS58	CCL22	11.95
NLS52	CCL22	11.97
NLS66	CCL22	12.76
NLS28	CCL22	12.77
NLS34	CCL22	13.1
NLS64	CCL22	12.06
NLS55	CCL22	12.15
NLS40	CCL22	12.44
NLS25	CCL22	11.7
NLS75	CCL22	12.1
NLS29	CCL22	12.49
NLS30	CCL22	12.51
NLS59	CCL22	12.33
NLS68	CCL22	12.45
NLS43	CCL22	12.09
NLS76	CHI3L1	13.25
NLS31	CHI3L1	14.13
NLS13	CHI3L1	12.99
NLS62	CHI3L1	13.75
NLS60	CHI3L1	13.69
NLS44	CHI3L1	13.54
NLS77	CHI3L1	10.42
NLS12	CHI3L1	13.47
NLS72	CHI3L1	13.49
NLS33	CHI3L1	14.44
NLS4	CHI3L1	13.48
NLS49	CHI3L1	13.22
NLS39	CHI3L1	13.39
NLS53	CHI3L1	13.51
NLS70	CHI3L1	14.45
NLS80	CHI3L1	13.85
NLS51	CHI3L1	12.15
NLS45	CHI3L1	13.13
NLS35	CHI3L1	13.17
NLS50	CHI3L1	12.76
NLS79	CHI3L1	12.9
NLS54	CHI3L1	14.08
NLS69	CHI3L1	10.8
NLS10	CHI3L1	13.71
NLS82	CHI3L1	12.69
NLS42	CHI3L1	12.61
NLS21	CHI3L1	13.01
NLS41	CHI3L1	12.79
NLS37	CHI3L1	11.52
NLS11	CHI3L1	11.9
NLS9	CHI3L1	12.33
NLS18	CHI3L1	11.44
NLS65	CHI3L1	12.3
NLS7	CHI3L1	11.99
NLS85	CHI3L1	12.89
NLS32	CHI3L1	12.36
NLS6	CHI3L1	11.89
NLS73	CHI3L1	12.46
NLS23	CHI3L1	10.7
NLS84	CHI3L1	13.44
NLS61	CHI3L1	12.45
NLS3	CHI3L1	13.44
NLS1	CHI3L1	13.8
NLS2	CHI3L1	12.28
NLS20	CHI3L1	13.69
NLS67	CHI3L1	12.27
NLS78	CHI3L1	11.43
NLS71	CHI3L1	12.09
NLS38	CHI3L1	12.47
NLS19	CHI3L1	12.88
NLS63	CHI3L1	11.53
NLS26	CHI3L1	12.89
NLS74	CHI3L1	11.41
NLS24	CHI3L1	10.89
NLS56	CHI3L1	11.21
NLS47	CHI3L1	12.39
NLS48	CHI3L1	10.86
NLS8	CHI3L1	12.5
NLS22	CHI3L1	12.7
NLS5	CHI3L1	12.85
NLS15	CHI3L1	13.94
NLS16	CHI3L1	11.94
NLS83	CHI3L1	12.21
NLS14	CHI3L1	11.26
NLS57	CHI3L1	11.39
NLS36	CHI3L1	10.94
NLS46	CHI3L1	11.87
NLS86	CHI3L1	12.19
NLS81	CHI3L1	11.39
NLS58	CHI3L1	11.38
NLS52	CHI3L1	12.82
NLS66	CHI3L1	11.76
NLS28	CHI3L1	12.4
NLS34	CHI3L1	12.11
NLS64	CHI3L1	11.49
NLS55	CHI3L1	12.13
NLS40	CHI3L1	13.58
NLS25	CHI3L1	12.83
NLS75	CHI3L1	12.04
NLS29	CHI3L1	12.59
NLS30	CHI3L1	11.96
NLS59	CHI3L1	11.23
NLS68	CHI3L1	11.54
NLS43	CHI3L1	12.08
NLS76	KLK6	13.2
NLS31	KLK6	13.65
NLS13	KLK6	12.72
NLS62	KLK6	12.4
NLS60	KLK6	12.78
NLS44	KLK6	13.16
NLS77	KLK6	12.65
NLS12	KLK6	12.56
NLS72	KLK6	12.58
NLS33	KLK6	12.78
NLS4	KLK6	11.47
NLS49	KLK6	13.03
NLS39	KLK6	12.34
NLS53	KLK6	11.88
NLS70	KLK6	13.23
NLS80	KLK6	11.25
NLS51	KLK6	12.15
NLS45	KLK6	13.13
NLS35	KLK6	12.36
NLS50	KLK6	11.74
NLS79	KLK6	11.3
NLS54	KLK6	11.99
NLS69	KLK6	12.21
NLS10	KLK6	12.02
NLS82	KLK6	12.32
NLS42	KLK6	12.29
NLS21	KLK6	12.23
NLS41	KLK6	12.03
NLS37	KLK6	12.34
NLS11	KLK6	12.23
NLS9	KLK6	12.84
NLS18	KLK6	12.21
NLS65	KLK6	12.65
NLS7	KLK6	12.9
NLS85	KLK6	12.67
NLS32	KLK6	12.73
NLS6	KLK6	12.9
NLS73	KLK6	12.87
NLS23	KLK6	12.66
NLS84	KLK6	12.62
NLS61	KLK6	11.66
NLS3	KLK6	13.36
NLS1	KLK6	13.41
NLS2	KLK6	11.82
NLS20	KLK6	12.05
NLS67	KLK6	13.01
NLS78	KLK6	12.45
NLS71	KLK6	12.47
NLS38	KLK6	12.72
NLS19	KLK6	12.61
NLS63	KLK6	11.62
NLS26	KLK6	12.68
NLS74	KLK6	12.37
NLS24	KLK6	12.92
NLS56	KLK6	11.93
NLS47	KLK6	11.41
NLS48	KLK6	12.58
NLS8	KLK6	12.99
NLS22	KLK6	12.35
NLS5	KLK6	12.09
NLS15	KLK6	12.51
NLS16	KLK6	11.8
NLS83	KLK6	12.53
NLS14	KLK6	11.86
NLS57	KLK6	12.56
NLS36	KLK6	12.47
NLS46	KLK6	12.22
NLS86	KLK6	12.42
NLS81	KLK6	12.32
NLS58	KLK6	12.2
NLS52	KLK6	12.29
NLS66	KLK6	12.26
NLS28	KLK6	11.6
NLS34	KLK6	12.56
NLS64	KLK6	12.15
NLS55	KLK6	12.15
NLS40	KLK6	12.64
NLS25	KLK6	12.03
NLS75	KLK6	12.29
NLS29	KLK6	11.57
NLS30	KLK6	11.55
NLS59	KLK6	12.19
NLS68	KLK6	12.05
NLS43	KLK6	11.79
NLS76	TREM2	13.63
NLS31	TREM2	15.43
NLS13	TREM2	12.64
NLS62	TREM2	11.91
NLS60	TREM2	13.16
NLS44	TREM2	12.66
NLS77	TREM2	12.8
NLS12	TREM2	12.54
NLS72	TREM2	12.58
NLS33	TREM2	13.7
NLS4	TREM2	12.62
NLS49	TREM2	13.85
NLS39	TREM2	13.09
NLS53	TREM2	12.47
NLS70	TREM2	12.8
NLS80	TREM2	12.46
NLS51	TREM2	11.77
NLS45	TREM2	12.9
NLS35	TREM2	12.27
NLS50	TREM2	12.15
NLS79	TREM2	11.8
NLS54	TREM2	12.88
NLS69	TREM2	12.97
NLS10	TREM2	12.73
NLS82	TREM2	12.13
NLS42	TREM2	11.99
NLS21	TREM2	12.56
NLS41	TREM2	12.71
NLS37	TREM2	12.11
NLS11	TREM2	12.41
NLS9	TREM2	11.13
NLS18	TREM2	12.04
NLS65	TREM2	12.97
NLS7	TREM2	12.2
NLS85	TREM2	12
NLS32	TREM2	12.1
NLS6	TREM2	14.29
NLS73	TREM2	12.73
NLS23	TREM2	11.82
NLS84	TREM2	13.5
NLS61	TREM2	11.56
NLS3	TREM2	12.21
NLS1	TREM2	12.95
NLS2	TREM2	12.48
NLS20	TREM2	12.79
NLS67	TREM2	11.82
NLS78	TREM2	12.43
NLS71	TREM2	12.62
NLS38	TREM2	12.27
NLS19	TREM2	12.17
NLS63	TREM2	11.8
NLS26	TREM2	12.56
NLS74	TREM2	12.11
NLS24	TREM2	12.21
NLS56	TREM2	11.91
NLS47	TREM2	12.42
NLS48	TREM2	11.7
NLS8	TREM2	11.86
NLS22	TREM2	11.94
NLS5	TREM2	11.84
NLS15	TREM2	11.8
NLS16	TREM2	11.53
NLS83	TREM2	12.51
NLS14	TREM2	12.85
NLS57	TREM2	12.53
NLS36	TREM2	12.69
NLS46	TREM2	12.45
NLS86	TREM2	11.8
NLS81	TREM2	11.87
NLS58	TREM2	12.31
NLS52	TREM2	11.66
NLS66	TREM2	11.51
NLS28	TREM2	12.46
NLS34	TREM2	12.28
NLS64	TREM2	11.29
NLS55	TREM2	11.68
NLS40	TREM2	11.49
NLS25	TREM2	11.63
NLS75	TREM2	11.42
NLS29	TREM2	11.56
NLS30	TREM2	10.84
NLS59	TREM2	11.81
NLS68	TREM2	11.07
NLS43	TREM2	11.92
NLS76	CXCL10	17.28
NLS31	CXCL10	10.98
NLS13	CXCL10	13.52
NLS62	CXCL10	13.61
NLS60	CXCL10	12.27
NLS44	CXCL10	12.66
NLS77	CXCL10	13.37
NLS12	CXCL10	14.14
NLS72	CXCL10	12.36
NLS33	CXCL10	13.84
NLS4	CXCL10	11.87
NLS49	CXCL10	14.05
NLS39	CXCL10	10.79
NLS53	CXCL10	14.25
NLS70	CXCL10	13.04
NLS80	CXCL10	12.79
NLS51	CXCL10	11.47
NLS45	CXCL10	11.85
NLS35	CXCL10	12.34
NLS50	CXCL10	10.98
NLS79	CXCL10	11.94
NLS54	CXCL10	12.79
NLS69	CXCL10	11.9
NLS10	CXCL10	12.6
NLS82	CXCL10	12.41
NLS42	CXCL10	12.07
NLS21	CXCL10	11.77
NLS41	CXCL10	12.94
NLS37	CXCL10	12.57
NLS11	CXCL10	12.25
NLS9	CXCL10	13.17
NLS18	CXCL10	12.12
NLS65	CXCL10	11.96
NLS7	CXCL10	13.64
NLS85	CXCL10	11.78
NLS32	CXCL10	12.41
NLS6	CXCL10	11.78
NLS73	CXCL10	13.07
NLS23	CXCL10	11.78
NLS84	CXCL10	12.03
NLS61	CXCL10	14.69
NLS3	CXCL10	12.13
NLS1	CXCL10	15.2
NLS2	CXCL10	12.17
NLS20	CXCL10	11.69
NLS67	CXCL10	11.72
NLS78	CXCL10	11.57
NLS71	CXCL10	12.56
NLS38	CXCL10	12.12
NLS19	CXCL10	11.48
NLS63	CXCL10	12.86
NLS26	CXCL10	11.29
NLS74	CXCL10	12.52
NLS24	CXCL10	12.03
NLS56	CXCL10	11.31
NLS47	CXCL10	12.87
NLS48	CXCL10	11.7
NLS8	CXCL10	11.97
NLS22	CXCL10	12.49
NLS5	CXCL10	12.15
NLS15	CXCL10	12.22
NLS16	CXCL10	10.93
NLS83	CXCL10	11.11
NLS14	CXCL10	12.93
NLS57	CXCL10	11.44
NLS36	CXCL10	11.28
NLS46	CXCL10	13.51
NLS86	CXCL10	11.94
NLS81	CXCL10	12.81
NLS58	CXCL10	11.52
NLS52	CXCL10	11.82
NLS66	CXCL10	11.88
NLS28	CXCL10	11.37
NLS34	CXCL10	11.02
NLS64	CXCL10	11.02
NLS55	CXCL10	13.37
NLS40	CXCL10	11.89
NLS25	CXCL10	11.92
NLS75	CXCL10	11.72
NLS29	CXCL10	11.8
NLS30	CXCL10	11.45
NLS59	CXCL10	10.93
NLS68	CXCL10	11.74
NLS43	CXCL10	11.35
NLS76	SOD1	13.12
NLS31	SOD1	11.86
NLS13	SOD1	13.52
NLS62	SOD1	14.82
NLS60	SOD1	13.09
NLS44	SOD1	13.65
NLS77	SOD1	12.39
NLS12	SOD1	12.48
NLS72	SOD1	12.19
NLS33	SOD1	11.19
NLS4	SOD1	11.91
NLS49	SOD1	11.92
NLS39	SOD1	12.76
NLS53	SOD1	12.59
NLS70	SOD1	10.52
NLS80	SOD1	10.98
NLS51	SOD1	11.99
NLS45	SOD1	12.16
NLS35	SOD1	12.03
NLS50	SOD1	15.74
NLS79	SOD1	12.1
NLS54	SOD1	12.84
NLS69	SOD1	11.54
NLS10	SOD1	12.86
NLS82	SOD1	12.22
NLS42	SOD1	12.47
NLS21	SOD1	13.54
NLS41	SOD1	11.26
NLS37	SOD1	12.07
NLS11	SOD1	11.26
NLS9	SOD1	12.24
NLS18	SOD1	10
NLS65	SOD1	12.12
NLS7	SOD1	11.86
NLS85	SOD1	13.46
NLS32	SOD1	10.9
NLS6	SOD1	10.67
NLS73	SOD1	11.33
NLS23	SOD1	11.76
NLS84	SOD1	11.84
NLS61	SOD1	11.55
NLS3	SOD1	12.78
NLS1	SOD1	11.92
NLS2	SOD1	13.01
NLS20	SOD1	11.66
NLS67	SOD1	11.53
NLS78	SOD1	11.69
NLS71	SOD1	11.77
NLS38	SOD1	10.51
NLS19	SOD1	11.96
NLS63	SOD1	11.84
NLS26	SOD1	11.92
NLS74	SOD1	12.48
NLS24	SOD1	11.65
NLS56	SOD1	11.25
NLS47	SOD1	11.93
NLS48	SOD1	11.31
NLS8	SOD1	10.91
NLS22	SOD1	10.27
NLS5	SOD1	12.07
NLS15	SOD1	11.44
NLS16	SOD1	12.15
NLS83	SOD1	11.23
NLS14	SOD1	11.85
NLS57	SOD1	12.4
NLS36	SOD1	11.63
NLS46	SOD1	12.35
NLS86	SOD1	12.05
NLS81	SOD1	11.84
NLS58	SOD1	11.44
NLS52	SOD1	12.11
NLS66	SOD1	12.62
NLS28	SOD1	11.38
NLS34	SOD1	11.56
NLS64	SOD1	11.02
NLS55	SOD1	11.49
NLS40	SOD1	11.17
NLS25	SOD1	11.94
NLS75	SOD1	10.49
NLS29	SOD1	10.78
NLS30	SOD1	11.22
NLS59	SOD1	11.01
NLS68	SOD1	10.57
NLS43	SOD1	10.37
NLS76	POSTN	12.03
NLS31	POSTN	9.95
NLS13	POSTN	10.99
NLS62	POSTN	11.36
NLS60	POSTN	10.09
NLS44	POSTN	10.48
NLS77	POSTN	11.69
NLS12	POSTN	11.83
NLS72	POSTN	11.75
NLS33	POSTN	10.71
NLS4	POSTN	10.62
NLS49	POSTN	11.66
NLS39	POSTN	11.13
NLS53	POSTN	11.06
NLS70	POSTN	11.82
NLS80	POSTN	12.33
NLS51	POSTN	11.79
NLS45	POSTN	12.68
NLS35	POSTN	11.95
NLS50	POSTN	10.97
NLS79	POSTN	11.34
NLS54	POSTN	11.57
NLS69	POSTN	11.31
NLS10	POSTN	11.84
NLS82	POSTN	11.66
NLS42	POSTN	11.71
NLS21	POSTN	11.43
NLS41	POSTN	11.92
NLS37	POSTN	11.61
NLS11	POSTN	12.75
NLS9	POSTN	11.08
NLS18	POSTN	11.38
NLS65	POSTN	11.46
NLS7	POSTN	10.83
NLS85	POSTN	11.55
NLS32	POSTN	11.1
NLS6	POSTN	11.5
NLS73	POSTN	11.5
NLS23	POSTN	10.76
NLS84	POSTN	12.62
NLS61	POSTN	11.27
NLS3	POSTN	11.6
NLS1	POSTN	9.39
NLS2	POSTN	11.16
NLS20	POSTN	11.16
NLS67	POSTN	11.09
NLS78	POSTN	11.03
NLS71	POSTN	11.82
NLS38	POSTN	10.54
NLS19	POSTN	10.97
NLS63	POSTN	11.66
NLS26	POSTN	12.12
NLS74	POSTN	10.7
NLS24	POSTN	11.81
NLS56	POSTN	10.64
NLS47	POSTN	11.06
NLS48	POSTN	11.6
NLS8	POSTN	11.14
NLS22	POSTN	12.3
NLS5	POSTN	11.24
NLS15	POSTN	11.39
NLS16	POSTN	11.13
NLS83	POSTN	10.94
NLS14	POSTN	10.58
NLS57	POSTN	11.33
NLS36	POSTN	11.54
NLS46	POSTN	10.49
NLS86	POSTN	10.68
NLS81	POSTN	10.78
NLS58	POSTN	10.68
NLS52	POSTN	11.27
NLS66	POSTN	11.02
NLS28	POSTN	11.06
NLS34	POSTN	10.92
NLS64	POSTN	11.29
NLS55	POSTN	11.74
NLS40	POSTN	11.51
NLS25	POSTN	11.27
NLS75	POSTN	11.14
NLS29	POSTN	10.78
NLS30	POSTN	11.07
NLS59	POSTN	10.37
NLS68	POSTN	10.44
NLS43	POSTN	10.82
NLS76	MDH1	11.46
NLS31	MDH1	12.03
NLS13	MDH1	12.26
NLS62	MDH1	14.16
NLS60	MDH1	12.78
NLS44	MDH1	13.38
NLS77	MDH1	10.79
NLS12	MDH1	12.27
NLS72	MDH1	11.57
NLS33	MDH1	10.06
NLS4	MDH1	12
NLS49	MDH1	11.16
NLS39	MDH1	11.97
NLS53	MDH1	10.95
NLS70	MDH1	9.72
NLS80	MDH1	11.13
NLS51	MDH1	10.71
NLS45	MDH1	11.57
NLS35	MDH1	10.53
NLS50	MDH1	14.84
NLS79	MDH1	10.82
NLS54	MDH1	10.71
NLS69	MDH1	11.83
NLS10	MDH1	10.56
NLS82	MDH1	11.85
NLS42	MDH1	10.28
NLS21	MDH1	12.6
NLS41	MDH1	11.21
NLS37	MDH1	11.39
NLS11	MDH1	11
NLS9	MDH1	11.37
NLS18	MDH1	10.2
NLS65	MDH1	11.32
NLS7	MDH1	10.92
NLS85	MDH1	12.36
NLS32	MDH1	9.86
NLS6	MDH1	9.89
NLS73	MDH1	10.31
NLS23	MDH1	9.96
NLS84	MDH1	11.44
NLS61	MDH1	10.82
NLS3	MDH1	9.71
NLS1	MDH1	10.73
NLS2	MDH1	12.22
NLS20	MDH1	11.73
NLS67	MDH1	10.28
NLS78	MDH1	10.6
NLS71	MDH1	10.34
NLS38	MDH1	10.92
NLS19	MDH1	11.37
NLS63	MDH1	11.26
NLS26	MDH1	11.42
NLS74	MDH1	11.32
NLS24	MDH1	10.73
NLS56	MDH1	10.67
NLS47	MDH1	10.54
NLS48	MDH1	10.22
NLS8	MDH1	10.13
NLS22	MDH1	10.72
NLS5	MDH1	10.39
NLS15	MDH1	10.6
NLS16	MDH1	10.94
NLS83	MDH1	10.91
NLS14	MDH1	11.21
NLS57	MDH1	10
NLS36	MDH1	10.71
NLS46	MDH1	10.72
NLS86	MDH1	11.46
NLS81	MDH1	11.19
NLS58	MDH1	10.75
NLS52	MDH1	10.52
NLS66	MDH1	11.19
NLS28	MDH1	10.86
NLS34	MDH1	10.6
NLS64	MDH1	11.02
NLS55	MDH1	10.16
NLS40	MDH1	10.88
NLS25	MDH1	10.82
NLS75	MDH1	10.3
NLS29	MDH1	10.03
NLS30	MDH1	10.75
NLS59	MDH1	10.41
NLS68	MDH1	10.14
NLS43	MDH1	11.29
NLS76	FABP3	14.99
NLS31	FABP3	11.52
NLS13	FABP3	10.19
NLS62	FABP3	10.61
NLS60	FABP3	10.52
NLS44	FABP3	11.89
NLS77	FABP3	11.9
NLS12	FABP3	9.84
NLS72	FABP3	10.47
NLS33	FABP3	10.21
NLS4	FABP3	10.23
NLS49	FABP3	10.83
NLS39	FABP3	10.49
NLS53	FABP3	9.93
NLS70	FABP3	11.48
NLS80	FABP3	10.64
NLS51	FABP3	9.67
NLS45	FABP3	10.47
NLS35	FABP3	10.31
NLS50	FABP3	9.92
NLS79	FABP3	10.35
NLS54	FABP3	10.95
NLS69	FABP3	11.49
NLS10	FABP3	10.61
NLS82	FABP3	9.9
NLS42	FABP3	10.93
NLS21	FABP3	9.7
NLS41	FABP3	10.87
NLS37	FABP3	10.21
NLS11	FABP3	10.85
NLS9	FABP3	9.71
NLS18	FABP3	9.67
NLS65	FABP3	10.04
NLS7	FABP3	10.51
NLS85	FABP3	10.43
NLS32	FABP3	10.07
NLS6	FABP3	9.94
NLS73	FABP3	10.06
NLS23	FABP3	10.41
NLS84	FABP3	10.71
NLS61	FABP3	9.71
NLS3	FABP3	10.55
NLS1	FABP3	12.24
NLS2	FABP3	9.64
NLS20	FABP3	9.52
NLS67	FABP3	9.98
NLS78	FABP3	10.11
NLS71	FABP3	10.04
NLS38	FABP3	9.87
NLS19	FABP3	10.41
NLS63	FABP3	10.54
NLS26	FABP3	10.3
NLS74	FABP3	9.49
NLS24	FABP3	10.09
NLS56	FABP3	10.13
NLS47	FABP3	9.76
NLS48	FABP3	8.98
NLS8	FABP3	9.96
NLS22	FABP3	9.86
NLS5	FABP3	9.65
NLS15	FABP3	9.52
NLS16	FABP3	9.65
NLS83	FABP3	9.87
NLS14	FABP3	9.59
NLS57	FABP3	9.52
NLS36	FABP3	9.54
NLS46	FABP3	8.87
NLS86	FABP3	10.53
NLS81	FABP3	9.42
NLS58	FABP3	9.47
NLS52	FABP3	9.72
NLS66	FABP3	9.85
NLS28	FABP3	11.16
NLS34	FABP3	9.3
NLS64	FABP3	9.12
NLS55	FABP3	9.56
NLS40	FABP3	11.04
NLS25	FABP3	10.18
NLS75	FABP3	9.52
NLS29	FABP3	10.23
NLS30	FABP3	9.52
NLS59	FABP3	8.89
NLS68	FABP3	10.13
NLS43	FABP3	9.54
NLS76	S100A12	9.29
NLS31	S100A12	9.49
NLS13	S100A12	10.72
NLS62	S100A12	8.61
NLS60	S100A12	9.47
NLS44	S100A12	10.88
NLS77	S100A12	8.08
NLS12	S100A12	11.32
NLS72	S100A12	9.4
NLS33	S100A12	9.56
NLS4	S100A12	10.8
NLS49	S100A12	9.35
NLS39	S100A12	9.69
NLS53	S100A12	10.23
NLS70	S100A12	6.84
NLS80	S100A12	8.86
NLS51	S100A12	8.35
NLS45	S100A12	10.37
NLS35	S100A12	10.41
NLS50	S100A12	11.46
NLS79	S100A12	10.82
NLS54	S100A12	8.79
NLS69	S100A12	9.3
NLS10	S100A12	8.29
NLS82	S100A12	9.99
NLS42	S100A12	9.55
NLS21	S100A12	9.35
NLS41	S100A12	9.7
NLS37	S100A12	10.47
NLS11	S100A12	7.7
NLS9	S100A12	10.47
NLS18	S100A12	7.47
NLS65	S100A12	11.69
NLS7	S100A12	7.75
NLS85	S100A12	9.87
NLS32	S100A12	8.98
NLS6	S100A12	8.05
NLS73	S100A12	7.82
NLS23	S100A12	7.07
NLS84	S100A12	8.14
NLS61	S100A12	10.59
NLS3	S100A12	7.23
NLS1	S100A12	8.24
NLS2	S100A12	8.18
NLS20	S100A12	10.57
NLS67	S100A12	10.38
NLS78	S100A12	9.55
NLS71	S100A12	7.38
NLS38	S100A12	10.66
NLS19	S100A12	10.4
NLS63	S100A12	7.58
NLS26	S100A12	10.22
NLS74	S100A12	9.95
NLS24	S100A12	8.69
NLS56	S100A12	7.15
NLS47	S100A12	9.71
NLS48	S100A12	8.49
NLS8	S100A12	10.78
NLS22	S100A12	9.7
NLS5	S100A12	8.85
NLS15	S100A12	8.72
NLS16	S100A12	9.84
NLS83	S100A12	10.96
NLS14	S100A12	10.66
NLS57	S100A12	8.88
NLS36	S100A12	7.56
NLS46	S100A12	10.21
NLS86	S100A12	10.85
NLS81	S100A12	9.85
NLS58	S100A12	10.45
NLS52	S100A12	8.99
NLS66	S100A12	9.26
NLS28	S100A12	8.39
NLS34	S100A12	6.85
NLS64	S100A12	7.95
NLS55	S100A12	8.04
NLS40	S100A12	8.8
NLS25	S100A12	10.81
NLS75	S100A12	8.81
NLS29	S100A12	8.93
NLS30	S100A12	8.49
NLS59	S100A12	8.69
NLS68	S100A12	7.83
NLS43	S100A12	8.43
NLS76	NPY	10.43
NLS31	NPY	9.12
NLS13	NPY	7.56
NLS62	NPY	8.09
NLS60	NPY	10
NLS44	NPY	8.14
NLS77	NPY	10.36
NLS12	NPY	8.32
NLS72	NPY	10.26
NLS33	NPY	9.42
NLS4	NPY	8.22
NLS49	NPY	8.39
NLS39	NPY	9.69
NLS53	NPY	7.33
NLS70	NPY	9.23
NLS80	NPY	8.76
NLS51	NPY	8.2
NLS45	NPY	7.84
NLS35	NPY	9.46
NLS50	NPY	6.93
NLS79	NPY	7.81
NLS54	NPY	8.27
NLS69	NPY	8.29
NLS10	NPY	7.55
NLS82	NPY	9.81
NLS42	NPY	7.87
NLS21	NPY	8.88
NLS41	NPY	9.27
NLS37	NPY	9.24
NLS11	NPY	10.22
NLS9	NPY	6.89
NLS18	NPY	10.61
NLS65	NPY	8.25
NLS7	NPY	7.14
NLS85	NPY	9.59
NLS32	NPY	7.96
NLS6	NPY	9.85
NLS73	NPY	9.08
NLS23	NPY	9.87
NLS84	NPY	10.11
NLS61	NPY	8.58
NLS3	NPY	8.28
NLS1	NPY	9.24
NLS2	NPY	8.9
NLS20	NPY	7.92
NLS67	NPY	9.79
NLS78	NPY	8.64
NLS71	NPY	9.96
NLS38	NPY	9.76
NLS19	NPY	9.52
NLS63	NPY	10.32
NLS26	NPY	9.11
NLS74	NPY	8.36
NLS24	NPY	8.43
NLS56	NPY	9.44
NLS47	NPY	8.94
NLS48	NPY	9.3
NLS8	NPY	9.21
NLS22	NPY	9.29
NLS5	NPY	8.33
NLS15	NPY	8.65
NLS16	NPY	8.53
NLS83	NPY	9.2
NLS14	NPY	7.87
NLS57	NPY	7.84
NLS36	NPY	10.5
NLS46	NPY	6.82
NLS86	NPY	8.31
NLS81	NPY	8.6
NLS58	NPY	8.58
NLS52	NPY	7.91
NLS66	NPY	10.39
NLS28	NPY	9.09
NLS34	NPY	8.23
NLS64	NPY	7.81
NLS55	NPY	10.22
NLS40	NPY	8.4
NLS25	NPY	9.32
NLS75	NPY	9.47
NLS29	NPY	10.18
NLS30	NPY	9.02
NLS59	NPY	5.94
NLS68	NPY	9.21
NLS43	NPY	8.37
NLS76	ACHE	8.5
NLS31	ACHE	9.54
NLS13	ACHE	9.3
NLS62	ACHE	8.56
NLS60	ACHE	9.06
NLS44	ACHE	8.78
NLS77	ACHE	9.23
NLS12	ACHE	9.02
NLS72	ACHE	9.24
NLS33	ACHE	8.7
NLS4	ACHE	8.96
NLS49	ACHE	9.21
NLS39	ACHE	8.92
NLS53	ACHE	8.99
NLS70	ACHE	8.62
NLS80	ACHE	9.15
NLS51	ACHE	9.1
NLS45	ACHE	8.55
NLS35	ACHE	9.32
NLS50	ACHE	8.81
NLS79	ACHE	8.44
NLS54	ACHE	8.73
NLS69	ACHE	8.57
NLS10	ACHE	8.53
NLS82	ACHE	9.06
NLS42	ACHE	8.81
NLS21	ACHE	8.33
NLS41	ACHE	8.5
NLS37	ACHE	9.01
NLS11	ACHE	9.29
NLS9	ACHE	8.69
NLS18	ACHE	8.18
NLS65	ACHE	9.06
NLS7	ACHE	8.97
NLS85	ACHE	9.29
NLS32	ACHE	8.16
NLS6	ACHE	8.22
NLS73	ACHE	8.87
NLS23	ACHE	8.99
NLS84	ACHE	8.87
NLS61	ACHE	8.57
NLS3	ACHE	9.23
NLS1	ACHE	8.2
NLS2	ACHE	9.06
NLS20	ACHE	9.56
NLS67	ACHE	9.27
NLS78	ACHE	8.86
NLS71	ACHE	8.62
NLS38	ACHE	8.16
NLS19	ACHE	8.5
NLS63	ACHE	9.4
NLS26	ACHE	9.22
NLS74	ACHE	9.43
NLS24	ACHE	8.87
NLS56	ACHE	9.21
NLS47	ACHE	8.46
NLS48	ACHE	8.94
NLS8	ACHE	8.46
NLS22	ACHE	8.21
NLS5	ACHE	8.6
NLS15	ACHE	8.6
NLS16	ACHE	9.11
NLS83	ACHE	8.82
NLS14	ACHE	8.98
NLS57	ACHE	8.6
NLS36	ACHE	8.91
NLS46	ACHE	8.3
NLS86	ACHE	8.56
NLS81	ACHE	9.15
NLS58	ACHE	8.49
NLS52	ACHE	8.79
NLS66	ACHE	8.75
NLS28	ACHE	8.29
NLS34	ACHE	9.11
NLS64	ACHE	8.03
NLS55	ACHE	8.35
NLS40	ACHE	9.05
NLS25	ACHE	8.21
NLS75	ACHE	8.79
NLS29	ACHE	8.47
NLS30	ACHE	9.54
NLS59	ACHE	8.26
NLS68	ACHE	9.27
NLS43	ACHE	9
NLS76	SAA1	12.35
NLS31	SAA1	13.74
NLS13	SAA1	7.88
NLS62	SAA1	10.51
NLS60	SAA1	11.41
NLS44	SAA1	9.22
NLS77	SAA1	10.74
NLS12	SAA1	10.65
NLS72	SAA1	10.27
NLS33	SAA1	9.03
NLS4	SAA1	11.49
NLS49	SAA1	12.94
NLS39	SAA1	8.19
NLS53	SAA1	8.67
NLS70	SAA1	12.23
NLS80	SAA1	12.51
NLS51	SAA1	9.48
NLS45	SAA1	8.79
NLS35	SAA1	8.6
NLS50	SAA1	7.82
NLS79	SAA1	7.82
NLS54	SAA1	12.49
NLS69	SAA1	8.52
NLS10	SAA1	10.6
NLS82	SAA1	9.15
NLS42	SAA1	8.08
NLS21	SAA1	8.45
NLS41	SAA1	8.94
NLS37	SAA1	4.97
NLS11	SAA1	6.11
NLS9	SAA1	3.7
NLS18	SAA1	9.01
NLS65	SAA1	8.2
NLS7	SAA1	7.92
NLS85	SAA1	6.29
NLS32	SAA1	10.94
NLS6	SAA1	10.16
NLS73	SAA1	6.87
NLS23	SAA1	10.47
NLS84	SAA1	6.74
NLS61	SAA1	10.91
NLS3	SAA1	8.17
NLS1	SAA1	12.36
NLS2	SAA1	8.36
NLS20	SAA1	9.66
NLS67	SAA1	10.78
NLS78	SAA1	8.11
NLS71	SAA1	10.44
NLS38	SAA1	10.75
NLS19	SAA1	6.03
NLS63	SAA1	5.7
NLS26	SAA1	8.06
NLS74	SAA1	9.94
NLS24	SAA1	6.3
NLS56	SAA1	7.12
NLS47	SAA1	9.84
NLS48	SAA1	8.45
NLS8	SAA1	8.48
NLS22	SAA1	9.68
NLS5	SAA1	10.05
NLS15	SAA1	6.71
NLS16	SAA1	2.75
NLS83	SAA1	7.87
NLS14	SAA1	8.21
NLS57	SAA1	8.98
NLS36	SAA1	5.21
NLS46	SAA1	9.1
[truncated: 8,249 more rows]

## Sheet: Detectability %
Target Name on NULISAseq™ CNS Disease Panel	Detectability %
PTN	3.57
SNCB	4.76
GDI1	15.48
pTau-217	21.43
APOE4	26.19
UCHL1	29.76
YWHAZ	36.9
pTDP43-409	40.48
IL17A	44.05
IL1B	58.33
Oligo-SNCA	59.52
PDLIM5	64.29
BASP1	66.67
HBA1	73.81
IL4	76.19
NRGN	84.52
VGF	84.52
pTau-181	89.29
SFRP1	91.67
NEFH	92.86
GDF15	94.05
CHIT1	95.24
GDNF	95.24
ENO2	96.43
ANXA5	97.62
CALB2	98.81
CRH	98.81
FGF2	98.81
IL13	98.81
PGK1	98.81
VEGFD	98.81
ACHE	100
AGRN	100
APOE	100
ARSA	100
AÎ²38	100
AÎ²40	100
AÎ²42	100
BACE1	100
CCL11	100
CCL13	100
CCL17	100
CCL2	100
CCL22	100
CCL26	100
CCL3	100
CCL4	100
CD40LG	100
CD63	100
CHI3L1	100
CNTN2	100
CRP	100
CSF2	100
CST3	100
CX3CL1	100
CXCL1	100
CXCL10	100
CXCL8	100
FABP3	100
FCN2	100
FLT1	100
FOLR1	100
GFAP	100
GOT1	100
HTT	100
ICAM1	100
IFNG	100
IGF1R	100
IGFBP7	100
IL10	100
IL12p70	100
IL15	100
IL16	100
IL18	100
IL2	100
IL33	100
IL5	100
IL6	100
IL6R	100
IL7	100
IL9	100
KDR	100
KLK6	100
MAPT	100
MDH1	100
MME	100
MSLN	100
NEFL	100
NGF	100
NPTX1	100
NPTX2	100
NPTXR	100
NPY	100
PARK7	100
PDGFRB	100
PGF	100
POSTN	100
PRDX6	100
PSEN1	100
REST	100
RUVBL2	100
S100A12	100
S100B	100
SAA1	100
SFTPD	100
SLIT2	100
SMOC1	100
SNAP25	100
SNCA	100
SOD1	100
SQSTM1	100
TAFA5	100
TARDBP	100
TEK	100
TIMP3	100
TNF	100
TREM1	100
TREM2	100
VCAM1	100
VEGFA	100
VSNL1	100
pTau-231	100
